# Supplementary material for: Structure and function of Semaphorin-5A glycosaminoglycan interactions
Source: Nat Commun. 2024 Mar 28;15:2723. doi: 10.1038/s41467-024-46725-7 (PMC10978931; doi:10.1038/s41467-024-46725-7)
Supplement: Supplementary file 4 — Source Data [file 41467_2024_46725_MOESM4_ESM.xlsx]

## Sheet: Summary
This file provides the source data for the manuscript "Structure and function of Semaphorin-5A glycosaminoglycan interactions" by Nagy et al.
See the sheets name for the source data associated with each of the figure and supplementary figure panels

## Sheet: Fig. 1b
Figure 1c
	Sema5ATSR3-4 WT heparin affinity chromatography
	Elution volume (mL)	Absorbance at 280nm (mAU)	Elution volume (mL)	Conductivity (mS/cm)
	0	0.393	0	7.077
	0.09288	0.377	0.09951	7.079
	0.18575	0.398	0.19902	7.081
	0.27863	0.424	0.29853	7.081
	0.3715	0.386	0.39804	7.083
	0.46438	0.398	0.49755	7.084
	0.55725	0.425	0.59706	7.083
	0.65013	0.43	0.69657	7.08
	0.743	0.401	0.79608	7.077
	0.83588	0.429	0.89559	7.075
	0.92876	0.356	0.9951	7.075
	1.02163	0.457	1.09461	7.073
	1.11451	0.435	1.19412	7.073
	1.20738	0.46	1.29363	7.075
	1.30026	0.357	1.39313	7.075
	1.39313	0.377	1.49264	7.074
	1.48601	0.403	1.59215	7.074
	1.57888	0.346	1.69166	7.072
	1.67176	0.399	1.79117	7.074
	1.76464	0.583	1.89068	7.074
	1.85751	1.339	1.99019	7.075
	1.95039	2.969	2.0897	7.077
	2.04326	4.942	2.18921	7.077
	2.13614	6.688	2.28872	7.077
	2.22901	7.555	2.38823	7.074
	2.32189	7.495	2.48774	7.076
	2.41476	6.079	2.58725	7.078
	2.50764	4.573	2.68676	7.079
	2.60052	3.265	2.78627	7.078
	2.69339	2.492	2.88578	7.077
	2.78627	2.303	2.98529	7.077
	2.87914	2.487	3.0848	7.078
	2.97202	2.882	3.18431	7.079
	3.06489	3.435	3.28382	7.083
	3.15777	4.21	3.38333	7.083
	3.25064	4.953	3.48284	7.08
	3.34352	5.875	3.58235	7.081
	3.4364	6.675	3.68186	7.082
	3.52927	7.479	3.78137	7.08
	3.62215	8.198	3.88088	7.076
	3.71502	8.731	3.98038	7.075
	3.8079	9.225	4.07989	7.08
	3.90077	9.517	4.1794	7.08
	3.99365	9.668	4.27891	7.081
	4.08652	9.58	4.37842	7.082
	4.1794	9.379	4.47793	7.083
	4.27228	9.034	4.57744	7.094
	4.36515	8.441	4.67695	7.143
	4.45803	7.724	4.77646	7.279
	4.5509	7.184	4.87597	7.598
	4.64378	6.758	4.97548	8.21
	4.73665	6.484	5.07499	9.149
	4.82953	6.7	5.1745	10.326
	4.9224	7.258	5.27401	11.514
	5.01528	7.615	5.37352	12.448
	5.10816	7.345	5.47303	12.91
	5.20103	6.479	5.57254	12.803
	5.29391	4.799	5.67205	12.176
	5.38678	3.207	5.77156	11.217
	5.47966	1.955	5.87107	10.154
	5.57253	0.912	5.97058	9.188
	5.66541	0.406	6.07009	8.423
	5.75828	0.222	6.1696	7.882
	5.85116	0.457	6.26911	7.533
	5.94403	0.679	6.36862	7.327
	6.03691	0.948	6.46813	7.211
	6.12979	1.075	6.56764	7.15
	6.22266	1.151	6.66714	7.119
	6.31554	1.168	6.76665	7.103
	6.40841	1.124	6.86616	7.097
	6.50129	1.155	6.96567	7.09
	6.59416	1.122	7.06518	7.088
	6.68704	1.109	7.16469	7.088
	6.77991	1.069	7.2642	7.084
	6.87279	1.009	7.36371	7.082
	6.96567	1	7.46322	7.082
	7.05854	0.935	7.56273	7.081
	7.15142	0.893	7.66224	7.08
	7.24429	0.866	7.76175	7.08
	7.33717	0.793	7.86126	7.078
	7.43004	0.839	7.96077	7.076
	7.52292	0.778	8.06028	7.073
	7.61579	0.727	8.15979	7.072
	7.70867	0.748	8.2593	7.073
	7.80155	0.79	8.35881	7.075
	7.89442	0.71	8.45832	7.075
	7.9873	0.694	8.55783	7.074
	8.08017	0.74	8.65734	7.074
	8.17305	0.73	8.75685	7.074
	8.26592	0.692	8.85636	7.074
	8.3588	0.709	8.95587	7.073
	8.45167	0.754	9.05538	7.075
	8.54455	0.675	9.15489	7.075
	8.63743	0.652	9.25439	7.073
	8.7303	0.699	9.3539	7.074
	8.82318	0.718	9.45341	7.072
	8.91605	0.712	9.55292	7.071
	9.00893	0.648	9.65243	7.069
	9.1018	0.729	9.75194	7.067
	9.19468	0.69	9.85145	7.067
	9.28755	0.739	9.95096	7.067
	9.38043	0.767	10.0505	7.069
	9.47331	0.689	10.15	7.069
	9.56618	0.634	10.2495	7.07
	9.65906	0.635	10.349	7.072
	9.75193	0.652	10.4485	7.07
	9.84481	0.618	10.548	7.067
	9.93768	0.654	10.6475	7.068
	10.0306	0.732	10.747	7.067
	10.1234	0.721	10.8466	7.066
	10.2163	0.713	10.9461	7.068
	10.3092	0.678	11.0456	7.069
	10.4021	0.731	11.1451	7.07
	10.4949	0.638	11.2446	7.07
	10.5878	0.717	11.3441	7.069
	10.6807	0.661	11.4436	7.066
	10.7736	0.748	11.5431	7.067
	10.8664	0.68	11.6426	7.07
	10.9593	0.724	11.7421	7.068
	11.0522	0.678	11.8416	7.068
	11.1451	0.72	11.9412	7.066
	11.2379	0.667	12.0407	7.066
	11.3308	0.628	12.1402	7.065
	11.4237	0.618	12.2397	7.066
	11.5166	0.631	12.3392	7.069
	11.6094	0.577	12.4387	7.07
	11.7023	0.617	12.5382	7.07
	11.7952	0.652	12.6377	7.068
	11.8881	0.613	12.7372	7.066
	11.9809	0.497	12.8367	7.064
	12.0738	0.555	12.9362	7.064
	12.1667	0.56	13.0358	7.064
	12.2596	0.6	13.1353	7.068
	12.3524	0.595	13.2348	7.071
	12.4453	0.619	13.3343	7.071
	12.5382	0.668	13.4338	7.071
	12.6311	0.575	13.5333	7.071
	12.724	0.582	13.6328	7.069
	12.8168	0.613	13.7323	7.068
	12.9097	0.593	13.8318	7.067
	13.0026	0.552	13.9314	7.068
	13.0954	0.574	14.0309	7.066
	13.1883	0.537	14.1304	7.067
	13.2812	0.582	14.2299	7.067
	13.3741	0.599	14.3294	7.066
	13.467	0.624	14.4289	7.064
	13.5598	0.591	14.5284	7.065
	13.6527	0.643	14.6279	7.067
	13.7456	0.594	14.7274	7.069
	13.8385	0.584	14.8269	7.07
	13.9313	0.565	14.9264	7.068
	14.0242	0.668	15.0259	7.069
	14.1171	0.716	15.1255	7.069
	14.21	0.706	15.225	7.068
	14.3028	0.703	15.3245	7.068
	14.3957	0.704	15.424	7.069
	14.4886	0.67	15.5235	7.068
	14.5815	0.738	15.623	7.067
	14.6743	0.677	15.7225	7.068
	14.7672	0.678	15.822	7.07
	14.8601	0.721	15.9215	7.07
	14.953	0.786	16.021	7.07
	15.0458	0.711	16.1206	7.07
	15.1387	0.66	16.2201	7.067
	15.2316	0.672	16.3196	7.067
	15.3245	0.577	16.4191	7.068
	15.4173	0.569	16.5186	7.067
	15.5102	0.566	16.6181	7.068
	15.6031	0.553	16.7176	7.067
	15.696	0.493	16.8171	7.067
	15.7888	0.533	16.9166	7.069
	15.8817	0.517	17.0161	7.071
	15.9746	0.568	17.1157	7.07
	16.0675	0.519	17.2152	7.068
	16.1604	0.503	17.3147	7.069
	16.2532	0.506	17.4142	7.067
	16.3461	0.503	17.5137	7.066
	16.439	0.588	17.6132	7.067
	16.5318	0.536	17.7127	7.066
	16.6247	0.478	17.8122	7.067
	16.7176	0.46	17.9117	7.068
	16.8105	0.498	18.0112	7.068
	16.9033	0.627	18.1107	7.067
	16.9962	0.542	18.2103	7.067
	17.0891	0.497	18.3098	7.069
	17.182	0.499	18.4093	7.069
	17.2749	0.562	18.5088	7.069
	17.3677	0.491	18.6083	7.07
	17.4606	0.501	18.7078	7.07
	17.5535	0.584	18.8073	7.071
	17.6464	0.581	18.9068	7.072
	17.7392	0.55	19.0063	7.071
	17.8321	0.512	19.1059	7.07
	17.925	0.502	19.2054	7.069
	18.0179	0.567	19.3049	7.069
	18.1107	0.582	19.4044	7.069
	18.2036	0.672	19.5039	7.071
	18.2965	0.621	19.6034	7.073
	18.3894	0.584	19.7029	7.072
	18.4822	0.623	19.8024	7.071
	18.5751	0.616	19.9019	7.071
	18.668	0.638	20.0014	7.071
	18.7609	0.551	20.1009	7.069
	18.8537	0.556	20.2005	7.067
	18.9466	0.557	20.3	7.065
	19.0395	0.561	20.3995	7.064
	19.1324	0.474	20.499	7.063
	19.2252	0.509	20.5985	7.063
	19.3181	0.551	20.698	7.064
	19.411	0.662	20.7975	7.066
	19.5039	0.55	20.897	7.066
	19.5967	0.499	20.9965	7.067
	19.6896	0.512	21.096	7.067
	19.7825	0.515	21.1956	7.07
	19.8754	0.555	21.2951	7.07
	19.9682	0.538	21.3946	7.068
	20.0611	0.582	21.4941	7.067
	20.154	0.588	21.5936	7.067
	20.2469	0.561	21.6931	7.068
	20.3397	0.581	21.7926	7.071
	20.4326	0.566	21.8921	7.071
	20.5255	0.555	21.9916	7.072
	20.6184	0.473	22.0911	7.072
	20.7112	0.537	22.1907	7.071
	20.8041	0.507	22.2902	7.072
	20.897	0.507	22.3897	7.072
	20.9899	0.49	22.4892	7.074
	21.0828	0.528	22.5887	7.074
	21.1756	0.536	22.6882	7.075
	21.2685	0.593	22.7877	7.075
	21.3614	0.515	22.8872	7.076
	21.4542	0.617	22.9867	7.074
	21.5471	0.567	23.0862	7.073
	21.64	0.569	23.1857	7.074
	21.7329	0.516	23.2853	7.076
	21.8257	0.49	23.3848	7.074
	21.9186	0.454	23.4843	7.074
	22.0115	0.513	23.5838	7.078
	22.1044	0.536	23.6833	7.08
	22.1973	0.549	23.7828	7.082
	22.2901	0.642	23.8823	7.083
	22.383	0.615	23.9818	7.081
	22.4759	0.686	24.0813	7.08
	22.5688	0.753	24.1808	7.079
	22.6616	0.628	24.2803	7.079
	22.7545	0.687	24.3799	7.079
	22.8474	0.654	24.4794	7.078
	22.9403	0.672	24.5789	7.077
	23.0331	0.616	24.6784	7.079
	23.126	0.684	24.7779	7.081
	23.2189	0.688	24.8774	7.082
	23.3118	0.639	24.9769	7.084
	23.4046	0.565	25.0764	7.085
	23.4975	0.539	25.1759	7.085
	23.5904	0.55	25.2754	7.084
	23.6833	0.492	25.3749	7.084
	23.7761	0.506	25.4745	7.085
	23.869	0.565	25.574	7.086
	23.9619	0.509	25.6735	7.089
	24.0548	0.505	25.773	7.093
	24.1476	0.445	25.8725	7.1
	24.2405	0.479	25.972	7.118
	24.3334	0.482	26.0715	7.151
	24.4263	0.521	26.171	7.2
	24.5191	0.462	26.2705	7.274
	24.612	0.474	26.37	7.376
	24.7049	0.46	26.4696	7.498
	24.7978	0.518	26.5691	7.643
	24.8907	0.491	26.6686	7.807
	24.9835	0.474	26.7681	7.982
	25.0764	0.476	26.8676	8.172
	25.1693	0.525	26.9671	8.364
	25.2621	0.512	27.0666	8.56
	25.355	0.507	27.1661	8.756
	25.4479	0.439	27.2656	8.953
	25.5408	0.461	27.3651	9.152
	25.6336	0.521	27.4647	9.352
	25.7265	0.532	27.5642	9.551
	25.8194	0.482	27.6637	9.75
	25.9123	0.545	27.7632	9.953
	26.0052	0.629	27.8627	10.157
	26.098	0.704	27.9622	10.365
	26.1909	0.664	28.0617	10.575
	26.2838	0.643	28.1612	10.785
	26.3767	0.793	28.2607	10.999
	26.4695	0.825	28.3602	11.205
	26.5624	0.813	28.4597	11.405
	26.6553	0.857	28.5593	11.6
	26.7482	0.845	28.6588	11.791
	26.841	0.885	28.7583	11.979
	26.9339	0.922	28.8578	12.167
	27.0268	0.943	28.9573	12.353
	27.1197	0.926	29.0568	12.548
	27.2125	0.899	29.1563	12.745
	27.3054	0.948	29.2558	12.95
	27.3983	0.943	29.3553	13.161
	27.4912	0.906	29.4549	13.371
	27.584	0.946	29.5544	13.579
	27.6769	0.964	29.6539	13.781
	27.7698	0.943	29.7534	13.978
	27.8627	0.951	29.8529	14.179
	27.9555	0.932	29.9524	14.385
	28.0484	0.956	30.0519	14.589
	28.1413	0.975	30.1514	14.801
	28.2342	1.07	30.2509	15.01
	28.327	1.009	30.3504	15.217
	28.4199	1.041	30.4499	15.43
	28.5128	1.047	30.5495	15.64
	28.6057	1.06	30.649	15.847
	28.6985	1.035	30.7485	16.055
	28.7914	1.057	30.848	16.269
	28.8843	1.123	30.9475	16.482
	28.9772	1.104	31.047	16.697
	29.07	1.173	31.1465	16.904
	29.1629	1.183	31.246	17.09
	29.2558	1.169	31.3455	17.295
	29.3487	1.167	31.445	17.507
	29.4415	1.189	31.5446	17.724
	29.5344	1.254	31.6441	17.931
	29.6273	1.262	31.7436	18.136
	29.7202	1.317	31.8431	18.344
	29.8131	1.296	31.9426	18.552
	29.9059	1.318	32.0421	18.762
	29.9988	1.411	32.1416	18.969
	30.0917	1.373	32.2411	19.172
	30.1846	1.309	32.3406	19.383
	30.2774	1.357	32.4401	19.588
	30.3703	1.488	32.5397	19.787
	30.4632	1.568	32.6392	20.004
	30.556	1.609	32.7387	20.206
	30.6489	1.633	32.8382	20.411
	30.7418	1.688	32.9377	20.614
	30.8347	1.685	33.0372	20.808
	30.9276	1.622	33.1367	21.006
	31.0204	1.722	33.2362	21.209
	31.1133	1.711	33.3357	21.409
	31.2062	1.613	33.4352	21.612
	31.2991	1.745	33.5347	21.81
	31.3919	1.676	33.6343	22.007
	31.4848	1.735	33.7338	22.205
	31.5777	1.74	33.8333	22.411
	31.6706	1.738	33.9328	22.612
	31.7634	1.681	34.0323	22.81
	31.8563	1.634	34.1318	23.01
	31.9492	1.676	34.2313	23.212
	32.0421	1.726	34.3308	23.416
	32.1349	1.663	34.4303	23.614
	32.2278	1.729	34.5298	23.816
	32.3207	1.603	34.6294	24.022
	32.4136	1.716	34.7289	24.236
	32.5064	1.683	34.8284	24.449
	32.5993	1.741	34.9279	24.642
	32.6922	1.726	35.0274	24.84
	32.7851	1.713	35.1269	25.044
	32.8779	1.826	35.2264	25.255
	32.9708	1.822	35.3259	25.467
	33.0637	1.764	35.4254	25.669
	33.1566	1.754	35.5249	25.877
	33.2495	1.817	35.6244	26.092
	33.3423	1.801	35.724	26.294
	33.4352	1.849	35.8235	26.48
	33.5281	1.838	35.923	26.671
	33.621	1.906	36.0225	26.865
	33.7138	1.868	36.122	27.052
	33.8067	1.968	36.2215	27.234
	33.8996	1.97	36.321	27.405
	33.9924	1.954	36.4205	27.595
	34.0853	2.014	36.52	27.785
	34.1782	2.072	36.6195	27.964
	34.2711	2.013	36.7191	28.146
	34.364	2.02	36.8186	28.332
	34.4568	2.105	36.9181	28.525
	34.5497	2.183	37.0176	28.719
	34.6426	2.275	37.1171	28.913
	34.7355	2.248	37.2166	29.104
	34.8283	2.262	37.3161	29.303
	34.9212	2.355	37.4156	29.497
	35.0141	2.412	37.5151	29.685
	35.107	2.51	37.6146	29.879
	35.1998	2.388	37.7141	30.074
	35.2927	2.494	37.8137	30.262
	35.3856	2.539	37.9132	30.458
	35.4785	2.623	38.0127	30.651
	35.5713	2.599	38.1122	30.84
	35.6642	2.626	38.2117	31.041
	35.7571	2.675	38.3112	31.24
	35.85	2.732	38.4107	31.432
	35.9428	2.771	38.5102	31.626
	36.0357	2.73	38.6097	31.82
	36.1286	2.825	38.7092	32.009
	36.2215	2.884	38.8088	32.199
	36.3143	2.948	38.9083	32.395
	36.4072	3.051	39.0078	32.587
	36.5001	3.044	39.1073	32.784
	36.593	3.195	39.2068	32.991
	36.6858	3.248	39.3063	33.195
	36.7787	3.316	39.4058	33.388
	36.8716	3.353	39.5053	33.566
	36.9645	3.449	39.6048	33.756
	37.0573	3.49	39.7043	33.951
	37.1502	3.636	39.8038	34.146
	37.2431	3.756	39.9034	34.335
	37.336	3.749	40.0029	34.512
	37.4288	3.877	40.1024	34.703
	37.5217	4.014	40.2019	34.889
	37.6146	4.145	40.3014	35.077
	37.7075	4.213	40.4009	35.249
	37.8004	4.329	40.5004	35.427
	37.8932	4.574	40.5999	35.612
	37.9861	4.626	40.6994	35.798
	38.079	4.737	40.7989	35.981
	38.1718	4.91	40.8984	36.16
	38.2647	4.956	40.998	36.351
	38.3576	5.241	41.0975	36.543
	38.4505	5.347	41.197	36.725
	38.5433	5.707	41.2965	36.909
	38.6362	6.087	41.396	37.143
	38.7291	6.337	41.4955	37.331
	38.822	6.655	41.595	37.518
	38.9149	7.006	41.6945	37.691
	39.0077	7.49	41.794	37.879
	39.1006	7.977	41.8935	38.066
	39.1935	8.49	41.9931	38.244
	39.2864	9.061	42.0926	38.428
	39.3792	9.767	42.1921	38.618
	39.4721	10.54	42.2916	38.811
	39.565	11.486	42.3911	38.991
	39.6579	12.497	42.4906	39.162
	39.7507	13.592	42.5901	39.341
	39.8436	14.807	42.6896	39.519
	39.9365	16.348	42.7891	39.675
	40.0294	17.84	42.8886	39.861
	40.1222	19.703	42.9882	40.034
	40.2151	21.783	43.0877	40.217
	40.308	24.031	43.1872	40.406
	40.4009	26.527	43.2867	40.602
	40.4937	29.337	43.3862	40.778
	40.5866	32.454	43.4857	40.945
	40.6795	35.557	43.5852	41.132
	40.7724	39.454	43.6847	41.319
	40.8652	43.454	43.7842	41.495
	40.9581	47.724	43.8837	41.68
	41.051	52.267	43.9832	41.867
	41.1439	57.428	44.0828	42.043
	41.2367	62.67	44.1823	42.23
	41.3296	68.295	44.2818	42.417
	41.4225	74.53	44.3813	42.608
	41.5154	80.685	44.4808	42.81
	41.6082	87.672	44.5803	43.001
	41.7011	94.957	44.6798	43.179
	41.794	102.273	44.7793	43.368
	41.8869	110.182	44.8788	43.543
	41.9798	118.921	44.9783	43.714
	42.0726	127.145	45.0779	43.899
	42.1655	135.99	45.1774	44.071
	42.2584	145.673	45.2769	44.249
	42.3513	154.91	45.3764	44.428
	42.4441	164.689	45.4759	44.61
	42.537	175.316	45.5754	44.78
	42.6299	185.37	45.6749	44.952
	42.7227	195.901	45.7744	45.135
	42.8156	207.24	45.8739	45.32
	42.9085	218.137	45.9734	45.512
	43.0014	229.145	46.073	45.68
	43.0943	241.026	46.1725	45.855
	43.1871	252.386	46.272	46.035
	43.28	263.432	46.3715	46.22
	43.3729	275.756	46.471	46.397
	43.4658	287.551	46.5705	46.58
	43.5586	299.043	46.67	46.77
	43.6515	310.739	46.7695	46.965
	43.7444	322.505	46.869	47.141
	43.8373	333.879	46.9685	47.305
	43.9301	345.12	47.068	47.476
	44.023	356.359	47.1676	47.644
	44.1159	366.619	47.2671	47.83
	44.2088	377.816	47.3666	48.025
	44.3016	388.167	47.4661	48.226
	44.3945	397.604	47.5656	48.419
	44.4874	407.01	47.6651	48.588
	44.5803	416.393	47.7646	48.755
	44.6731	424.384	47.8641	48.924
	44.766	432.204	47.9636	49.107
	44.8589	439.586	48.0632	49.291
	44.9518	445.66	48.1627	49.461
	45.0446	451.192	48.2622	49.631
	45.1375	456.399	48.3617	49.797
	45.2304	460	48.4612	49.989
	45.3233	462.935	48.5607	50.148
	45.4161	465.122	48.6602	50.317
	45.509	466.189	48.7597	50.521
	45.6019	466.168	48.8592	50.7
	45.6948	464.985	48.9587	50.875
	45.7876	462.846	49.0582	51.049
	45.8805	459.674	49.1578	51.219
	45.9734	455.133	49.2573	51.384
	46.0663	449.597	49.3568	51.565
	46.1591	443.185	49.4563	51.737
	46.252	435.21	49.5558	51.887
	46.3449	426.066	49.6553	52.058
	46.4378	416.329	49.7548	52.237
	46.5307	405.647	49.8543	52.424
	46.6235	393.134	49.9538	52.615
	46.7164	380.527	50.0533	52.802
	46.8093	367.367	50.1529	52.97
	46.9021	352.697	50.2524	53.155
	46.995	338.228	50.3519	53.329
	47.0879	322.71	50.4514	53.506
	47.1808	306.073	50.5509	53.689
	47.2737	290.489	50.6504	53.875
	47.3665	273.901	50.7499	54.033
	47.4594	256.637	50.8494	54.218
	47.5523	240.746	50.9489	54.403
	47.6452	224.373	51.0484	54.576
	47.738	207.76	51.148	54.76
	47.8309	192.542	51.2475	54.946
	47.9238	177.312	51.347	55.116
	48.0167	161.964	51.4465	55.277
	48.1095	148.358	51.546	55.424
	48.2024	135.131	51.6455	55.602
	48.2953	121.878	51.745	55.785
	48.3882	110.274	51.8445	55.974
	48.481	99.734	51.944	56.144
	48.5739	88.801	52.0435	56.316
	48.6668	79.319	52.143	56.485
	48.7597	71.025	52.2426	56.665
	48.8525	62.659	52.3421	56.842
	48.9454	55.455	52.4416	57.019
	49.0383	48.927	52.5411	57.193
	49.1312	43.1	52.6406	57.356
	49.224	37.797	52.7401	57.533
	49.3169	33.125	52.8396	57.714
	49.4098	28.985	52.9391	57.901
	49.5027	25.137	53.0386	58.07
	49.5955	22.029	53.1381	58.227
	49.6884	19.14	53.2377	58.381
	49.7813	16.526	53.3372	58.551
	49.8742	14.41	53.4367	58.735
	49.967	12.478	53.5362	58.896
	50.0599	10.726	53.6357	59.057
	50.1528	9.271	53.7352	59.21
	50.2457	7.964	53.8347	59.387
	50.3385	6.762	53.9342	59.58
	50.4314	5.855	54.0337	59.763
	50.5243	4.947	54.1332	59.954
	50.6172	4.34	54.2327	60.121
	50.7101	3.644	54.3323	60.269
	50.8029	3.147	54.4318	60.416
	50.8958	2.685	54.5313	60.595
	50.9887	2.383	54.6308	60.794
	51.0816	2.1	54.7303	60.987
	51.1744	1.812	54.8298	61.164
	51.2673	1.546	54.9293	61.329
	51.3602	1.383	55.0288	61.485
	51.453	1.177	55.1283	61.641
	51.5459	1.14	55.2278	61.812
	51.6388	0.96	55.3274	61.992
	51.7317	0.859	55.4269	62.17
	51.8246	0.748	55.5264	62.327
	51.9174	0.73	55.6259	62.513
	52.0103	0.676	55.7254	62.681
	52.1032	0.617	55.8249	62.829
	52.1961	0.544	55.9244	62.976
	52.2889	0.459	56.0239	63.152
	52.3818	0.464	56.1234	63.316
	52.4747	0.426	56.2229	63.494
	52.5676	0.403	56.3225	63.679
	52.6604	0.369	56.422	63.872
	52.7533	0.4	56.5215	64.056
	52.8462	0.41	56.621	64.217
	52.9391	0.27	56.7205	64.39
	53.0319	0.317	56.82	64.552
	53.1248	0.29	56.9195	64.72
	53.2177	0.285	57.019	64.885
	53.3106	0.325	57.1185	65.039
	53.4034	0.323	57.218	65.164
	53.4963	0.209	57.3175	65.339
	53.5892	0.193	57.4171	65.528
	53.6821	0.263	57.5166	65.696
	53.7749	0.174	57.6161	65.822
	53.8678	0.173	57.7156	65.986
	53.9607	0.182	57.8151	66.152
	54.0536	0.128	57.9146	66.323
	54.1464	0.178	58.0141	66.49
	54.2393	0.021	58.1136	66.655
	54.3322	0.112	58.2131	66.812
	54.4251	0.04	58.3126	66.986
	54.5179	-0.026	58.4121	67.146
	54.6108	-0.079	58.5117	67.31
	54.7037	-0.17	58.6112	67.478
	54.7966	-0.137	58.7107	67.664
	54.8894	-0.157	58.8102	67.816
	54.9823	-0.181	58.9097	67.947
	55.0752	-0.037	59.0092	68.093
	55.1681	-0.092	59.1087	68.257
	55.261	-0.086	59.2082	68.455
	55.3538	-0.213	59.3077	68.636
	55.4467	-0.191	59.4072	68.794
	55.5396	-0.267	59.5067	68.96
	55.6324	-0.245	59.6063	69.103
	55.7253	-0.211	59.7058	69.26
	55.8182	-0.279	59.8053	69.41
	55.9111	-0.377	59.9048	69.567
	56.004	-0.507	60.0043	69.74
	56.0968	-0.521	60.1038	69.883
	56.1897	-0.587	60.2033	70.031
	56.2826	-0.647	60.3028	70.209
	56.3755	-0.747	60.4023	70.391
	56.4683	-0.732	60.5018	70.576
	56.5612	-0.749	60.6014	70.766
	56.6541	-0.799	60.7009	70.912
	56.747	-0.848	60.8004	71.022
	56.8398	-0.898	60.8999	71.194
	56.9327	-0.872	60.9994	71.378
	57.0256	-0.842	61.0989	71.541
	57.1185	-0.869	61.1984	71.681
	57.2113	-0.9	61.2979	71.836
	57.3042	-0.905	61.3974	71.984
	57.3971	-0.93	61.4969	72.153
	57.49	-0.933	61.5965	72.317
	57.5828	-0.897	61.696	72.548
	57.6757	-0.918	61.7955	72.74
	57.7686	-1.07	61.895	72.905
	57.8615	-1.057	61.9945	73.062
	57.9543	-1.064	62.094	73.204
	58.0472	-1.131	62.1935	73.369
	58.1401	-1.053	62.293	73.532
	58.233	-1.147	62.3925	73.694
	58.3258	-1.175	62.492	73.879
	58.4187	-1.111	62.5915	74.018
	58.5116	-1.136	62.6911	74.182
	58.6045	-1.134	62.7906	74.351
	58.6974	-1.212	62.8901	74.519
	58.7902	-1.173	62.9896	74.699
	58.8831	-1.224	63.0891	74.855
	58.976	-1.215	63.1886	75.009
	59.0688	-1.273	63.2881	75.165
	59.1617	-1.145	63.3876	75.322
	59.2546	-1.112	63.4871	75.472
	59.3475	-1.164	63.5866	75.657
	59.4404	-1.234	63.6862	75.832
	59.5332	-1.252	63.7857	75.968
	59.6261	-1.226	63.8852	76.084
	59.719	-1.264	63.9847	76.225
	59.8118	-1.339	64.0842	76.365
	59.9047	-1.3	64.1837	76.536
	59.9976	-1.288	64.2832	76.688
	60.0905	-1.261	64.3827	76.832
	60.1833	-1.331	64.4822	77
	60.2762	-1.316	64.5817	77.166
	60.3691	-1.363	64.6813	77.335
	60.462	-1.414	64.7808	77.462
	60.5549	-1.366	64.8803	77.612
	60.6477	-1.425	64.9798	77.816
	60.7406	-1.434	65.0793	77.993
	60.8335	-1.462	65.1788	78.151
	60.9264	-1.451	65.2783	78.279
	61.0192	-1.442	65.3778	78.431
	61.1121	-1.473	65.4773	78.596
	61.205	-1.487	65.5768	78.749
	61.2979	-1.476	65.6763	78.903
	61.3907	-1.549	65.7759	79.07
	61.4836	-1.523	65.8754	79.209
	61.5765	-1.482	65.9749	79.358
	61.6694	-1.562	66.0744	79.53
	61.7622	-1.558	66.1739	79.716
	61.8551	-1.589	66.2734	79.837
	61.948	-1.572	66.3729	79.975
	62.0409	-1.558	66.4724	80.149
	62.1337	-1.612	66.5719	80.321
	62.2266	-1.596	66.6714	80.473
	62.3195	-1.566	66.771	80.635
	62.4124	-1.596	66.8705	80.769
	62.5052	-1.527	66.97	80.941
	62.5981	-1.567	67.0695	81.113
	62.691	-1.547	67.169	81.259
	62.7839	-1.654	67.2685	81.395
	62.8767	-1.711	67.368	81.544
	62.9696	-1.744	67.4675	81.701
	63.0625	-1.717	67.567	81.818
	63.1554	-1.617	67.6665	81.931
	63.2482	-1.51	67.7661	82.056
	63.3411	-1.554	67.8656	82.175
	63.434	-1.547	67.9651	82.318
	63.5269	-1.574	68.0646	82.476
	63.6198	-1.539	68.1641	82.644
	63.7126	-1.569	68.2636	82.834
	63.8055	-1.603	68.3631	83.002
	63.8984	-1.545	68.4626	83.144
	63.9913	-1.626	68.5621	83.285
	64.0841	-1.62	68.6616	83.448
	64.177	-1.64	68.7612	83.606
	64.2699	-1.657	68.8607	83.761
	64.3628	-1.689	68.9602	83.941
	64.4556	-1.655	69.0597	84.144
	64.5485	-1.728	69.1592	84.279
	64.6414	-1.821	69.2587	84.44
	64.7343	-1.818	69.3582	84.644
	64.8271	-1.863	69.4577	84.818
	64.92	-1.796	69.5572	84.992
	65.0129	-1.842	69.6567	85.153
	65.1058	-1.923	69.7562	85.3
	65.1986	-1.968	69.8558	85.47
	65.2915	-1.931	69.9553	85.631
	65.3844	-1.959	70.0548	85.79
	65.4773	-1.97	70.1543	85.937
	65.5701	-1.951	70.2538	86.088
	65.663	-1.984	70.3533	86.249
	65.7559	-1.942	70.4528	86.412
	65.8488	-1.944	70.5523	86.569
	65.9416	-2.027	70.6518	86.72
	66.0345	-1.995	70.7513	86.886
	66.1274	-2.006	70.8508	87.011
	66.2203	-2.073	70.9504	87.143
	66.3131	-2.05	71.0499	87.292
	66.406	-2.138	71.1494	87.447
	66.4989	-2.012	71.2489	87.625
	66.5918	-2.043	71.3484	87.82
	66.6846	-1.978	71.4479	87.998
	66.7775	-2.026	71.5474	88.132
	66.8704	-2.101	71.6469	88.281
	66.9633	-2.06	71.7464	88.433
	67.0561	-2.107	71.846	88.577
	67.149	-2.115	71.9455	88.749
	67.2419	-2.142	72.045	88.879
	67.3348	-2.032	72.1445	89.003
	67.4276	-2.109	72.244	89.178
	67.5205	-2.067	72.3435	89.35
	67.6134	-2.077	72.443	89.503
	67.7063	-2.167	72.5425	89.672
	67.7991	-2.105	72.642	89.828
	67.892	-2.103	72.7415	89.978
	67.9849	-2.093	72.841	90.155
	68.0778	-2.02	72.9406	90.337
	68.1706	-2.024	73.0401	90.5
	68.2635	-2.069	73.1396	90.648
	68.3564	-2.113	73.2391	90.804
	68.4493	-2.041	73.3386	90.938
	68.5422	-2.096	73.4381	91.088
	68.635	-2.256	73.5376	91.245
	68.7279	-2.23	73.6371	91.436
	68.8208	-2.206	73.7366	91.596
	68.9137	-2.246	73.8361	91.777
	69.0065	-2.267	73.9356	91.926
	69.0994	-2.286	74.0352	92.086
	69.1923	-2.271	74.1347	92.247
	69.2852	-2.243	74.2342	92.378
	69.378	-2.324	74.3337	92.512
	69.4709	-2.253	74.4332	92.648
	69.5638	-2.341	74.5327	92.816
	69.6567	-2.358	74.6322	92.986
	69.7495	-2.324	74.7317	93.128
	69.8424	-2.363	74.8312	93.278
	69.9353	-2.36	74.9308	93.384
	70.0282	-2.401	75.0303	93.484
	70.121	-2.372	75.1298	93.596
	70.2139	-2.436	75.2293	93.745
	70.3068	-2.452	75.3288	93.899
	70.3997	-2.399	75.4283	94.027
	70.4925	-2.433	75.5278	94.165
	70.5854	-2.392	75.6273	94.286
	70.6783	-2.387	75.7268	94.421
	70.7712	-2.475	75.8263	94.553
	70.864	-2.482	75.9258	94.626
	70.9569	-2.496	76.0254	94.7
	71.0498	-2.497	76.1249	94.772
	71.1427	-2.471	76.2244	94.859
	71.2355	-2.491	76.3239	94.948
	71.3284	-2.496	76.4234	95.062
	71.4213	-2.338	76.5229	95.136
	71.5142	-2.349	76.6224	95.183
	71.6071	-2.391	76.7219	95.194
	71.6999	-2.397	76.8214	95.205
	71.7928	-2.405	76.9209	95.245
	71.8857	-2.475	77.0204	95.295
	71.9785	-2.444	77.12	95.332
	72.0714	-2.463	77.2195	95.377
	72.1643	-2.49	77.319	95.369
	72.2572	-2.49	77.4185	95.375
	72.35	-2.48	77.518	95.379
	72.4429	-2.508	77.6175	95.378
	72.5358	-2.527	77.717	95.4
	72.6287	-2.627	77.8165	95.432
	72.7215	-2.628	77.916	95.449
	72.8144	-2.686	78.0155	95.466
	72.9073	-2.678	78.115	95.497
	73.0002	-2.717	78.2146	95.45
	73.0931	-2.765	78.3141	95.428
	73.1859	-2.697	78.4136	95.465
	73.2788	-2.707	78.5131	95.509
	73.3717	-2.766	78.6126	95.515
	73.4646	-2.745	78.7121	95.488
	73.5574	-2.766	78.8116	95.47
	73.6503	-2.761	78.9111	95.459
	73.7432	-2.768	79.0106	95.421
	73.8361	-2.769	79.1102	95.429
	73.9289	-2.79	79.2097	95.471
	74.0218	-2.787	79.3092	95.485
	74.1147	-2.821	79.4087	95.503
	74.2076	-2.808	79.5082	95.502
	74.3004	-2.801	79.6077	95.515
	74.3933	-2.883	79.7072	95.524
	74.4862	-2.915	79.8067	95.514
	74.5791	-2.92	79.9062	95.488
	74.6719	-2.895	80.0057	95.509
	74.7648	-2.893	80.1052	95.539
	74.8577	-2.904	80.2048	95.547
	74.9506	-2.906	80.3043	95.509
	75.0434	-2.933	80.4038	95.494
	75.1363	-2.934	80.5033	95.499
	75.2292	-2.955	80.6028	95.512
	75.3221	-2.994	80.7023	95.543
	75.4149	-2.941	80.8018	95.559
	75.5078	-2.878	80.9013	95.553
	75.6007	-2.916	81.0008	95.567
	75.6936	-2.926	81.1003	95.559
	75.7865	-2.989	81.1998	95.535
	75.8793	-3.018	81.2994	95.526
	75.9722	-3.101	81.3989	95.529
	76.0651	-3.07	81.4984	95.529
	76.1579	-3.134	81.5979	95.493
	76.2508	-3.092	81.6974	95.473
	76.3437	-3.151	81.7969	95.459
	76.4366	-3.22	81.8964	95.454
	76.5294	-3.196	81.9959	95.481
	76.6223	-3.296	82.0954	95.525
	76.7152	-3.234	82.195	95.5
	76.8081	-3.311	82.2945	95.449
	76.9009	-3.333	82.394	95.449
	76.9938	-3.369	82.4935	95.489
	77.0867	-3.38	82.593	95.507
	77.1796	-3.335	82.6925	95.464
	77.2725	-3.342	82.792	95.466
	77.3653	-3.414	82.8915	95.465
	77.4582	-3.35	82.991	95.446
	77.5511	-3.339	83.0905	95.457
	77.644	-3.388	83.19	95.473
	77.7368	-3.379	83.2896	95.476
	77.8297	-3.475	83.3891	95.504
	77.9226	-3.428	83.4886	95.514
	78.0155	-3.363	83.5881	95.481
	78.1083	-3.455	83.6876	95.486
	78.2012	-3.444	83.7871	95.505
	78.2941	-3.401	83.8866	95.484
	78.387	-3.424	83.9861	95.511
	78.4798	-3.471	84.0856	95.533
	78.5727	-3.409	84.1851	95.511
	78.6656	-3.404	84.2846	95.501
	78.7585	-3.463	84.3842	95.507
	78.8513	-3.336	84.4837	95.523
	78.9442	-3.359	84.5832	95.517
	79.0371	-3.406	84.6827	95.509
	79.13	-3.382	84.7822	95.515
	79.2228	-3.465	84.8817	95.54
	79.3157	-3.481	84.9812	95.547
	79.4086	-3.419	85.0807	95.54
	79.5015	-3.363	85.1802	95.551
	79.5943	-3.249	85.2798	95.553
	79.6872	-3.261	85.3793	95.55
	79.7801	-3.278	85.4788	95.524
	79.873	-3.272	85.5783	95.512
	79.9659	-3.219	85.6778	95.52
	80.0587	-3.242	85.7773	95.532
	80.1516	-3.289	85.8768	95.527
	80.2445	-3.228	85.9763	95.543
	80.3374	-3.276	86.0758	95.566
	80.4302	-3.253	86.1753	95.573
	80.5231	-3.286	86.2748	95.552
	80.616	-3.241	86.3744	95.556
	80.7088	-3.284	86.4739	95.556
	80.8017	-3.312	86.5734	95.529
	80.8946	-3.343	86.6729	95.513
	80.9875	-3.406	86.7724	95.509
	81.0803	-3.386	86.8719	95.507
	81.1732	-3.426	86.9714	95.521
	81.2661	-3.414	87.0709	95.522
	81.359	-3.411	87.1704	95.513
	81.4518	-3.378	87.2699	95.51
	81.5447	-3.449	87.3695	95.48
	81.6376	-3.479	87.469	95.451
	81.7305	-3.431	87.5685	95.44
	81.8234	-3.402	87.668	95.448
	81.9162	-3.387	87.7675	95.455
	82.0091	-3.37	87.867	95.446
	82.102	-3.398	87.9665	95.449
	82.1949	-3.387	88.066	95.46
	82.2877	-3.381	88.1655	95.478
	82.3806	-3.409	88.265	95.489
	82.4735	-3.443	88.3645	95.489
	82.5664	-3.409	88.4641	95.463
	82.6592	-3.387	88.5636	95.443
	82.7521	-3.329	88.6631	95.412
	82.845	-3.369	88.7626	95.415
	82.9379	-3.377	88.8621	95.448
	83.0307	-3.339	88.9616	95.47
	83.1236	-3.33	89.0611	95.506
	83.2165	-3.291	89.1606	95.507
	83.3094	-3.368	89.2601	95.498
	83.4022	-3.39	89.3596	95.505
	83.4951	-3.358	89.4591	95.511
	83.588	-3.312	89.5587	95.513
	83.6809	-3.267	89.6582	95.492
	83.7737	-3.321	89.7577	95.484
	83.8666	-3.305	89.8572	95.487
	83.9595	-3.206	89.9567	95.501
	84.0524	-3.211	90.0562	95.515
	84.1452	-3.355	90.1557	95.53
	84.2381	-3.271	90.2552	95.521
	84.331	-3.259	90.3547	95.508
	84.4239	-3.289	90.4543	95.502
	84.5168	-3.207	90.5538	95.504
	84.6096	-3.362	90.6533	95.501
	84.7025	-3.286	90.7528	95.51
	84.7954	-3.358	90.8523	95.529
	84.8882	-3.26	90.9518	95.525
	84.9811	-3.286
	85.074	-3.327
	85.1669	-3.397
	85.2597	-3.356
	85.3526	-3.397
	85.4455	-3.338
	85.5384	-3.412
	85.6312	-3.389
	85.7241	-3.351
	85.817	-3.343
	85.9099	-3.411
	86.0028	-3.339
	86.0956	-3.401
	86.1885	-3.356
	86.2814	-3.38
	86.3743	-3.311
	86.4671	-3.356
	86.56	-3.385
	86.6529	-3.353
	86.7458	-3.362
	86.8386	-3.339
	86.9315	-3.373
	87.0244	-3.344
	87.1173	-3.31
	87.2101	-3.332
	87.303	-3.329
	87.3959	-3.418
	87.4888	-3.351
	87.5816	-3.283
	87.6745	-3.344
	87.7674	-3.255
	87.8603	-3.233
	87.9531	-3.262
	88.046	-3.193
	88.1389	-3.195
	88.2318	-3.172
	88.3246	-3.175
	88.4175	-3.16
	88.5104	-3.191
	88.6033	-3.159
	88.6962	-3.251
	88.789	-3.283
	88.8819	-3.243
	88.9748	-3.234
	89.0677	-3.286
	89.1605	-3.424
	89.2534	-3.388
	89.3463	-3.412
	89.4391	-3.417
	89.532	-3.371
	89.6249	-3.371
	89.7178	-3.388
	89.8106	-3.374
	89.9035	-3.4
	89.9964	-3.479
	90.0893	-3.396
	90.1822	-3.419
	90.275	-3.389
	90.3679	-3.383
	90.4608	-3.38
	90.5537	-3.414
	90.6465	-3.338
	90.7394	-3.427
	90.8323	-3.435
	90.9252	-3.345
	91.018	-3.407

## Sheet: Fig. 3a
Figure 3a
Biolayer interferometry titration sensorgrams for characterization of Sema5A sema-TSR1-7 interaction with glycosaminoglycans
Biotinylated heparin titration with Sema5Asema-TSR1-7 WT					Biotinylated Chondroitin sulfate E (CS-E) titration with Sema5Asema-TSR1-7 WT							Biotinylated Chondroitin sulfate E (CS-E) titration with Sema5Asema-TSR1-7 R747E,R749E								Biotinylated Chondroitin sulfate A (CS-A) titration with Sema5Asema-TSR1-7 WT
Analyte (μM)	Response (nm)				Analyte (μM)	Response (nm)						Analyte (μM)	Response (nm)							Analyte (μM)	Response (nm)
2	3.8469				10	0.7317						10	0.0464							10	-0.00695
1	3.2236				5	0.6255						5	0.0321							5	-0.00923
0.5	2.4357				2.5	0.4571						2.5	0.0213							2.5	-0.00664
0.25	1.8567				1.25	0.3079						1.25	0.013							1.25	-0.00494
0.125	1.1991				0.625	0.1651						0.625	0.008							0.625	-0.00409
0.0625	0.6775				0.3125	0.09						0.3125	0.0046							0.3125	7.46e-06
0.0313	0.3355				0.1563	0.0372						0.1553	-0.00124							0.1563	-0.0022
0	0				0	0						0	0							0	0

## Sheet: Fig. 3c
Fig. 3c
Sema5ATSR3-4 binding to genetically engineered CHO cell lines generated by KO or KI of genes encoding GAG biosynthesis enzymes
Sema5ATSR3-4 binding to genetically engineered CHO cell lines generated by KO of genes encoding GAG biosynthesis enzymes. Relative mean fluorescence intensity (MFI) from flow cytometry (WT cells: 100) after genetic KO of the indicated genes.
		Mean normalized values				Normalized standard deviation
	Cell line	no Sema5A	WT	R747E/R749E		no Sema5A	WT	R747E/R749E
	CHO WT	22.7406	100	20.5772		4.29141	3.79169	4.50996
	CHO B4galt7 KO (CS/HS KO)	34.9786	45.4015	33.5816		8.90718	7.11377	8.98443
	CHO Csgalnact1/2/Chsy1 KO (CS KO)	23.6727	125.966	23.4827		6.58217	7.51821	6.8102
	CHO Extl3 KO (HS KO)	19.0306	25.1637	18.7013		5.31744	4.89987	5.58737
	CHO Ndst1/2 KO	20.1708	23.3205	19.1568		5.55063	6.72209	5.06968
	CHO Hs2st1 KO	23.5227	34.4599	20.7086		5.68867	5.71828	5.53044
	CHO Glce KO	18.8289	25.1373	19.0349		4.31817	4.91196	4.33794
	CHO Hs6st1/2/3 KO	15.6782	23.2666	15.5421		2.93848	3.13309	3.50557

## Sheet: Fig. 4b-g
Fig. 4 b-h
Mass photometry mass distributions raw data for Sema5Asema-TSR1-7 and its mixtures
with either of heparin, CHO-derived heparan sulfate, or CS-E.
Fig. 4b										Fig. 4c										Fig. 4d										Fig. 4e										Fig. 4f
Sema5Asema-TSR1-7										Sema5Asema-TSR1-7 + heparin 1:4										Sema5Asema-TSR1-7 + CS-E 1 : 4										Sema5Asema-TSR1-7 + CHO CSGalNAcT1/2/Chsy1 KO (CS KO) heparan sulfate 1:4										Sema5Asema-TSR1-7 + HS3ST1 CSGalNAcT1/2/Chsy1 KO (CS KO)heparan sulfate 1 : 4
frame_indices	x_coords	y_coords	contrasts	masses_kDa	fit_errors	diffblur_errors	neareast_neighbour_distances	selections		frame_indices	x_coords	y_coords	contrasts	masses_kDa	fit_errors	diffblur_errors	neareast_neighbour_distances	selections		frame_indices	x_coords	y_coords	contrasts	masses_kDa	fit_errors	diffblur_errors	neareast_neighbour_distances	selections		frame_indices	x_coords	y_coords	contrasts	masses_kDa	fit_errors	diffblur_errors	neareast_neighbour_distances	selections		frame_indices	x_coords	y_coords	contrasts	masses_kDa	fit_errors	diffblur_errors	neareast_neighbour_distances	selections
5	12.7947	12.4641	-0.00724351	271.165	0.0780597	0	15.0074	1		19	45.1563	19.376	-0.00697308	249.885	0.079998	0	inf	1		5	76.6177	22.6031	-0.00612285	238.801	0.0866341	0	29.0106	1		5	30.793	8.40142	-0.00654197	263.951	0.148153	0	21.0809	1		5	43.2959	24.9047	-0.00758375	300.746	0.111806	0	16.8412	1
5	66.7644	22.7518	-0.00745914	279.25	0.10807	0	25.3115	1		26	31.0795	17.1442	-0.0212985	766.326	0.044573	0	36.2503	1		7	17.0265	20.6295	-0.00351077	128.044	0.270561	0	32.2357	1		5	14.7319	23.7996	-0.00817691	332.955	0.0883576	0	14.3497	1		5	27.0526	29.3524	-0.00652975	256.054	0.17194	0	15.0241	1
8	21.5454	24.6562	-0.00713803	267.21	0.091557	0	15.0074	1		28	66.1768	26.2141	0.00204609	-72.2634	0.29469	0	36.2503	1		10	48.7091	14.6836	0.00442168	-166.669	0.208431	0	29.0106	1		8	116.704	24.7808	-0.0124884	514.923	0.211517	0	11.0951	1		5	29.3998	44.192	-0.00753249	298.572	0.218128	0	15.0241	1
9	92.0425	24.0536	-0.00678499	253.974	0.0801164	0	25.3115	1		35	31.271	18.1492	-0.00181425	63.9052	0.399514	0	10.7993	1		12	102.37	18.0123	-0.290014	12276.3	0.0297827	0	32.2898	1		8	106.034	21.7406	-0.0142176	587.905	0.058396	0	11.0951	1		7	66.3086	18.8599	-0.00749789	297.105	0.198253	0	20.8515	1
16	83.463	19.0179	-0.00760744	284.81	0.0578673	0	23.2744	1		38	25.227	27.0989	-0.00715324	256.38	0.0759223	0	10.7993	1		13	16.7871	20.1942	0.00405939	-151.307	0.302718	0	32.3941	1		9	6.54058	12.0176	-0.013783	569.563	0.0641256	0	14.3497	1		8	95.8127	17.7333	-0.0137457	562.025	0.099498	0	5.71973	1
17	43.1974	10.5501	-0.00698928	261.634	0.0998885	0	15.0111	1		56	29.3664	19.6236	-0.00179585	63.2421	0.34969	0	inf	1		16	70.0882	18.7278	-0.00699604	275.826	0.072527	0	32.2898	1		9	51.1476	13.8876	-0.00724076	293.444	0.102079	0	10.8047	1		8	86.2516	45.3188	-0.00752128	298.097	0.133335	0	20.8897	1
18	112.101	16.5827	-0.00690107	258.326	0.0890643	0	19.4851	1		71	67.4762	10.1972	-0.00756018	271.05	0.0613816	0	inf	1		18	102.49	18.4626	-0.0120675	490.865	0.137762	0	26.5729	1		12	64.9964	24.041	-0.00263908	99.2285	0.421114	0	6.84732	1		8	91.2798	5.9808	-0.0167487	689.353	0.118309	0	12.5964	1
19	60.2063	19.9239	-0.00672358	251.672	0.0965918	0	13.0136	1		77	21.4717	14.4925	-0.0245363	883.05	0.0516162	0	inf	1		19	17.0301	20.4367	-0.00341891	124.149	0.185122	0	21.0166	1		14	58.1774	23.419	-0.00239399	88.8845	0.361403	0	6.84732	1		8	74.457	64.8971	-0.00600155	233.658	0.200811	0	9.93506	1
22	48.1139	24.7333	-0.00749962	280.767	0.0633117	0	13.0136	1		86	58.3902	23.1538	-0.05621	2024.91	0.0400696	0	15.5308	1		23	76.2879	14.0363	-0.00739189	292.61	0.0611512	0	15.7142	1		16	115.162	6.79238	-0.00604663	243.045	0.1552	0	13.8807	1		9	55.4291	41.3448	-0.00650479	254.996	0.19855	0	12.812	1
23	94.6191	25.1885	-0.00702351	262.917	0.0726765	0	19.4851	1		87	106.161	19.029	-0.051035	1838.35	0.0442095	0	47.9482	1		23	46.7818	10.7825	-0.00378537	139.688	0.211028	0	14.1457	1		17	67.0031	10.0665	0.00328723	-126.584	0.33333	0	14.1179	1		11	56.9337	54.0682	-0.00666009	261.581	0.153308	0	11.3693	1
30	121.161	7.42013	-0.00733197	274.482	0.0868522	0	20.1039	1		87	30.9705	21.555	-0.00150826	52.874	0.456361	0	24.5071	1		24	33.161	6.96487	-0.00721427	285.079	0.0981446	0	14.1457	1		20	84.0273	9.27155	0.00359804	-139.702	0.352708	0	17.0428	1		12	118.999	46.4802	-0.00713526	281.729	0.127857	0	14.6783	1
33	75.1313	27.4441	-0.00706983	264.653	0.186629	0	12.4562	1		89	52.0131	8.99269	-0.0069129	247.715	0.0702264	0	15.5308	1		25	102.288	17.424	-0.00517592	198.65	0.144165	0	11.3799	1		24	117.981	12.5544	-0.00600785	241.409	0.137936	0	15.2708	1		12	114.204	23.9031	-0.00634596	248.262	0.204895	0	9.46151	1
33	120.466	27.512	-0.00709719	265.679	0.0595149	0	20.1039	1		93	21.6473	12.9784	-0.00507179	181.342	0.239073	0	30.6262	1		28	91.9435	12.681	-0.00729883	288.665	0.0959962	0	4.09869	1		25	27.021	11.3118	-0.0046452	183.898	0.32087	0	9.23075	1		12	67.7515	57.5662	-0.0065831	258.317	0.195596	0	9.93506	1
36	75.9029	10.8795	-0.0135596	507.973	0.0849071	0	10.2491	1		104	90.3042	9.17824	-0.0566223	2039.77	0.0362767	0	inf	1		28	118.484	14.4305	-0.00659465	258.806	0.0988443	0	16.4704	1		25	54.0066	27.3588	-0.0108718	446.693	0.056392	0	13.8759	1		13	100.527	20.9724	-0.00793733	315.738	0.144604	0	5.71973	1
37	83.2649	18.0101	-0.0144574	541.632	0.0863739	0	10.2491	1		116	106.724	18.0267	-0.00793529	284.573	0.226751	0	50.7726	1		28	14.5039	21.1441	-0.00799896	318.351	0.0728431	0	23.4337	1		25	99.133	25.9879	-0.00312526	119.748	0.362706	0	13.2926	1		13	102.418	32.0891	-0.0159785	656.699	0.0803523	0	10.3115	1
38	106.349	11.7719	-0.00688787	257.831	0.0793486	0	13.7704	1		118	57.0896	7.33481	-0.00731321	262.146	0.0673408	0	19.193	1		34	102.798	18.5535	-0.0041351	154.517	0.287705	0	10.5645	1		26	102.723	13.1893	-0.0696398	2927.01	0.0390924	0	13.2926	1		15	87.4419	39.4591	-0.00720779	284.804	0.134883	0	9.79743	1
41	114.402	22.9417	-0.00729504	273.097	0.0723057	0	11.9471	1		119	35.7469	11.5096	-0.0073364	262.983	0.0870877	0	21.7471	1		35	74.6133	6.423	-0.00648496	254.155	0.0876141	0	18.9802	1		28	10.2342	25.5922	-0.00671442	271.229	0.166689	0	14.2058	1		15	26.7906	42.3907	-0.00699278	275.688	0.124148	0	13.043	1
42	102.877	26.0899	-0.00680184	254.606	0.062511	0	11.9471	1		123	83.8719	10.7407	-0.0235974	849.202	0.0739314	0	8.15389	1		35	110.132	26.1577	-0.00743794	294.563	0.10402	0	10.5645	1		29	18.1265	13.7805	-0.00655706	264.588	0.127971	0	9.23075	1		17	102.989	62.1841	-0.0777224	3274.74	0.0548536	0	4.03498	1
46	43.3495	13.9938	-0.00405733	151.707	0.134102	0	25.0674	1		123	76.2776	7.77209	-0.0223728	805.053	0.0846354	0	8.15389	1		36	17.0936	20.5034	0.0030148	-107.015	0.229351	0	7.1468	1		30	40.2651	25.4323	-0.00683472	276.307	0.154621	0	13.8759	1		17	27.731	8.05863	-0.011202	454.165	0.221721	0	9.21641	1
47	67.2728	6.50722	-0.00973974	364.755	0.119109	0	25.0674	1		132	106.811	14.512	-0.00691807	247.901	0.0905739	0	inf	1		37	54.1676	25.0881	-0.108158	4565.25	0.0264803	0	27.6841	1		32	52.7957	5.71333	-0.00777438	315.965	0.105252	0	23.3635	1		17	112.665	33.2387	0.00570069	-220.901	0.389101	0	6.92139	1
54	61.2488	26.3127	-0.00727901	272.496	0.166941	0	24.9278	1		140	92.1462	14.5525	-0.0165307	594.442	0.0511057	0	inf	1		43	103.101	17.7497	-0.00321757	115.613	0.294933	0	19.5848	1		33	25.626	6.59454	-0.012771	526.851	0.0710745	0	10.3865	1		18	37.2115	28.151	-0.0066423	260.827	0.148824	0	14.4043	1
58	42.0722	10.3862	-0.00699501	261.848	0.0704388	0	24.9278	1		151	80.722	12.3152	-0.00806361	289.199	0.0702041	0	56.4416	1		44	87.118	6.43155	-0.00736897	291.639	0.0734302	0	16.7144	1		34	83.2987	13.0347	-0.0139215	575.406	0.0635991	0	13.0834	1		18	22.9181	29.9358	-0.00649107	254.414	0.134888	0	13.043	1
63	120.413	14.801	-0.00966672	362.017	0.0421936	0	45.975	1		155	24.3029	13.9082	0.00156326	-54.857	0.468271	0	56.4416	1		45	13.795	5.8564	-0.00636275	248.973	0.0793828	0	15.3616	1		38	94.6528	6.53402	0.00282252	-106.971	0.356893	0	13.0834	1		18	62.9736	13.2489	-0.00675216	265.485	0.196776	0	9.68941	1
64	76.08	26.9775	-0.00670007	250.79	0.299223	0	4.79447	1		181	17.3704	12.1655	-0.0138609	498.197	0.0571278	0	inf	1		46	70.51	8.3139	-0.00726763	287.342	0.0673586	0	14.7792	1		39	31.3036	26.4392	-0.0122997	506.96	0.0770916	0	19.5702	1		18	97.8505	13.6117	-0.0109669	444.197	0.224874	0	7.83218	1
66	26.9409	15.6168	-0.0067166	251.41	0.0830059	0	37.6529	1		202	86.9931	16.5966	-0.00763643	273.799	0.0672382	0	56.1962	1		47	55.7378	7.85833	-0.00612163	238.749	0.0679486	0	14.7792	1		39	64.2489	22.9464	-0.00217835	79.7836	0.401998	0	21.4741	1		18	7.78853	67.5714	-0.00599814	233.513	0.199759	0	27.8115	1
68	71.2935	27.2537	-0.00698503	261.474	0.203443	0	4.79447	1		203	31.2885	24.0134	-0.00676816	242.497	0.0884087	0	56.1962	1		52	7.31594	15.8192	-0.00689099	271.371	0.0681808	0	49.0719	1		43	108.715	18.5326	-0.01399	578.297	0.0445985	0	18.4858	1		18	71.4717	71.2916	-0.00673979	264.961	0.164732	0	15.6022	1
69	63.8547	8.19283	-0.00733109	274.449	0.0634357	0	20.461	1		221	74.4909	13.8086	-0.00765787	274.572	0.0607266	0	inf	1		56	96.5628	20.7482	-0.007332	290.071	0.0707308	0	17.6755	1		46	59.0503	21.1269	-0.00227694	83.9445	0.373738	0	24.9534	1		18	34.7402	74.4336	-0.00697031	274.735	0.166638	0	16.1977	1
73	85.1294	14.1982	-0.00779584	291.873	0.222633	0	19.0231	1		244	38.4325	15.278	-0.0367349	1322.82	0.0409748	0	18.991	1		56	113.606	16.0617	-0.00476019	181.022	0.215942	0	17.6755	1		49	102.246	13.356	-0.00439873	173.495	0.277384	0	18.9622	1		19	9.9533	8.31462	-0.00761898	302.24	0.130933	0	17.7795	1
75	63.1257	18.0147	-0.00739228	276.743	0.0645148	0	22.3322	1		245	20.1502	20.4176	-0.0397281	1430.72	0.0614681	0	18.991	1		60	12.78	7.76792	-0.00682472	268.562	0.0785541	0	25.0598	1		55	27.674	16.2737	-0.0475212	1993.49	0.0384321	0	6.87937	1		19	119.46	34.5574	-0.00867901	347.187	0.257068	0	6.92139	1
78	11.4122	21.0416	-0.00713573	267.124	0.0606725	0	17.8814	1		255	48.5713	19.7883	-0.00735486	263.648	0.0680891	0	40.0608	1		64	36.6442	15.4161	0.00209258	-67.9108	0.336261	0	10.3553	1		56	107.253	5.65155	-0.00754141	306.133	0.11403	0	26.5981	1		20	83.7169	30.3975	-0.00408321	152.317	0.294501	0	9.79743	1
78	28.6034	25.9615	-0.0068471	256.303	0.0687499	0	17.8814	1		260	8.66146	23.263	-0.0108929	391.198	0.0512277	0	40.0608	1		68	36.5384	25.7708	-0.00654504	256.703	0.0951448	0	10.3553	1		59	21.0609	14.3782	-0.0145656	602.589	0.226451	0	6.87937	1		20	60.7582	59.9492	-0.0199924	826.894	0.0663555	0	5.48003	1
88	33.5669	20.3589	-0.00710227	265.87	0.217604	0	5.99618	1		260	93.3393	11.3149	-0.00161552	56.741	0.38135	0	45.5628	1		69	109.905	26.0413	-0.00367007	134.799	0.236743	0	56.6641	1		61	52.9255	14.751	-0.00213602	77.9969	0.440463	0	31.8668	1		21	49.3539	67.4477	-0.00660475	259.235	0.208026	0	6.43226	1
89	33.2293	26.3456	-0.00721904	270.248	0.30561	0	5.99618	1		269	19.9005	20.0042	-0.00225498	79.7939	0.332695	0	inf	1		71	53.2408	26.0162	-0.00277784	96.9672	0.263878	0	16.7042	1		65	87.3685	20.5791	-0.0129683	535.175	0.0438521	0	28.453	1		22	111.73	71.8266	-0.00618847	241.583	0.273465	0	6.4935	1
93	64.5895	12.8161	-0.00714241	267.375	0.0909213	0	24.4072	1		281	98.322	20.2786	-0.020458	736.025	0.0442809	0	92.5057	1		74	36.2201	14.948	-0.00277217	96.7265	0.25003	0	13.7011	1		69	27.83	16.9738	-0.00267372	100.691	0.389722	0	13.0665	1		22	26.724	17.2199	-0.00679099	267.131	0.160899	0	9.21641	1
95	88.8601	15.3944	-0.00752153	281.589	0.0883675	0	14.7594	1		284	6.81497	6.7225	-0.022137	796.553	0.0353774	0	92.5057	1		77	73.2063	17.1642	-0.0266584	1109.54	0.0259034	0	37.0525	1		71	72.7224	9.90082	-0.0129919	536.174	0.0665059	0	15.6067	1		23	62.2478	22.9111	-0.0054666	210.975	0.224641	0	9.68941	1
97	103.228	12.0167	-0.00706794	264.582	0.0841193	0	9.56939	1		289	104.478	10.3755	-0.00662699	237.408	0.074457	0	63.3877	1		78	118.375	6.8878	-0.0479654	2013	0.0295163	0	46.3233	1		72	54.0674	12.855	0.00201608	-72.9347	0.42895	0	6.82835	1		23	118.053	61.5324	-0.00769945	305.652	0.258107	0	7.16319	1
99	107.277	20.687	-0.006925	259.224	0.109877	0	9.56939	1		292	41.8452	20.1272	-0.0213109	766.771	0.0382731	0	31.6548	1		84	17.2706	21.5608	0.00355437	-129.893	0.190176	0	7.18368	1		73	40.6791	14.5999	-0.00657045	265.153	0.146094	0	13.0665	1		23	95.36	27.1286	-0.00711082	280.693	0.151818	0	12.0933	1
100	30.1368	11.1933	-0.00747653	279.902	0.0667578	0	34.4679	1		296	12.9947	7.10125	-0.00750591	269.093	0.223489	0	31.6548	1		85	87.8819	13.7194	-0.0070737	279.119	0.165729	0	5.44046	1		76	22.1034	12.3107	-0.0076635	311.286	0.162281	0	14.3514	1		23	68.8768	38.908	0.00326356	-117.563	0.368281	0	17.1072	1
102	112.305	7.73333	-0.00734681	275.038	0.0710469	0	10.0372	1		298	72.2612	8.78606	-0.00641538	229.779	0.0864571	0	36.9634	1		85	111.353	16.4847	-0.0135243	552.637	0.0302876	0	19.9922	1		77	118.365	26.9223	-0.00230938	85.3134	0.468187	0	11.1128	1		24	111.984	65.3381	-0.0071791	283.588	0.412925	0	5.88789	1
107	33.1018	15.7658	-0.00944163	353.578	0.057828	0	41.0254	1		299	110.588	8.79473	-0.00771985	276.806	0.060566	0	38.3267	1		86	66.0947	21.6019	-0.00418003	156.422	0.15036	0	22.1621	1		77	12.6438	23.1033	-0.00251489	93.9873	0.385248	0	14.3514	1		24	62.601	6.90732	-0.00731888	289.515	0.224631	0	16.0077	1
107	102.314	14.5678	-0.00758469	283.957	0.0644286	0	12.1054	1		302	35.4493	12.1299	-0.00892027	320.082	0.052692	0	36.9634	1		86	91.8183	20.7358	-0.00681769	268.264	0.136184	0	8.0452	1		80	114.667	16.4426	0.00350832	-135.915	0.234901	0	11.1128	1		24	50.7232	73.7325	-0.00748537	296.574	0.300825	0	6.43226	1
109	73.9534	19.5383	-0.00679465	254.336	0.087452	0	28.7925	1		311	39.5217	16.1872	-0.0144689	520.113	0.0490008	0	inf	1		90	84.5881	9.38929	-0.0345612	1444.63	0.0247573	0	5.44046	1		88	50.856	14.502	-0.00681794	275.599	0.116459	0	10.1549	1		25	66.1196	61.0835	-0.00680176	267.588	0.241648	0	5.48003	1
113	21.4377	13.597	-0.00727168	272.221	0.0642745	0	12.9042	1		328	81.8341	11.9782	-0.0455493	1640.58	0.0371815	0	inf	1		92	14.3079	25.3614	-0.00684906	269.594	0.0917733	0	72.0723	1		89	15.7313	15.8968	-0.0130857	540.133	0.0460597	0	35.1524	1		26	38.2564	52.818	-0.00699765	275.894	0.155417	0	14.8902	1
115	88.168	16.8767	-0.00718741	269.062	0.0693071	0	11.528	1		336	31.2948	23.4472	0.00155729	-54.6416	0.370694	0	34.7364	1		97	90.4137	15.1928	-0.00337142	122.136	0.201501	0	53.5983	1		90	102.135	13.208	-0.00264674	99.5521	0.353437	0	23.0671	1		27	14.7638	64.0425	-0.00697398	274.891	0.155396	0	9.60171	1
116	99.6811	16.2892	-0.00645102	241.453	0.0885932	0	11.528	1		338	81.9493	12.7172	-0.00171335	60.2677	0.391126	0	17.0836	1		99	36.8164	14.8689	0.00178486	-54.8631	0.370734	0	11.2778	1		93	79.0476	22.8266	-0.0075406	306.099	0.0821489	0	15.6996	1		28	88.0424	70.1793	-0.00707725	279.269	0.213036	0	5.64313	1
117	17.6622	25.9365	-0.00666177	249.354	0.0607005	0	12.9042	1		339	65.0618	15.2978	-0.00762774	273.486	0.0590303	0	17.0836	1		100	25.5501	15.3771	0.00149733	-42.6714	0.400794	0	11.2778	1		94	60.1997	15.2887	-0.00552856	221.18	0.283595	0	4.09798	1		28	23.7609	25.1746	-0.00614772	239.856	0.285529	0	30.1565	1
118	47.88	11.1838	-0.00706522	264.481	0.0788445	0	10.1197	1		348	105.485	6.08463	-0.0282676	1017.57	0.0425363	0	inf	1		105	53.7138	16.5603	-0.00638894	250.084	0.0849276	0	8.74617	1		97	64.2968	15.2052	-0.00690737	279.373	0.238146	0	4.09798	1		29	76.1848	26.382	-0.00670665	263.555	0.179918	0	9.89246	1
119	7.58793	6.37389	-0.00705242	264.001	0.087036	0	22.0042	1		355	84.6706	11.5715	-0.00822333	294.957	0.126862	0	12.55	1		106	38.9262	11.2449	-0.00647196	253.604	0.0879579	0	15.7139	1		99	12.3876	13.759	-0.0102485	420.388	0.0747969	0	33.4896	1		30	45.1055	66.0395	-0.0124981	509.124	0.143549	0	14.8902	1
121	57.6959	8.72288	-0.00828782	310.319	0.0751555	0	8.4551	1		356	97.2118	11.1022	-0.0346291	1246.9	0.0625774	0	12.55	1		111	62.3732	25.3572	-0.00751906	298.003	0.310347	0	7.47419	1		104	45.7453	16.7276	-0.0188702	784.269	0.0327269	0	14.1885	1		30	89.5994	9.08962	-0.0217758	902.511	0.0866972	0	15.2989	1
122	108.515	20.3137	-0.00736035	275.546	0.0635886	0	37.6086	1		375	121.384	10.4971	-0.00758933	272.101	0.0640659	0	29.2253	1		115	84.5316	14.8937	-0.00221515	73.1082	0.392004	0	8.93667	1		105	97.4543	12.511	-0.0136606	564.394	0.0548914	0	11.6233	1		30	107.562	55.2637	-0.00781255	310.447	0.225303	0	10.9398	1
122	38.4722	26.3655	-0.00703476	263.339	0.0600535	0	17.8603	1		377	92.259	8.07414	-0.0272184	979.74	0.0432887	0	29.2253	1		115	106.181	15.7489	-0.00749181	296.847	0.0729388	0	13.0853	1		107	59.9318	16.4829	-0.00263949	99.2458	0.362636	0	13.3326	1		30	53.0281	17.9051	0.0042269	-158.41	0.298179	0	15.7706	1
124	61.9648	16.0212	-0.00737194	275.98	0.109294	0	8.4551	1		378	21.6001	18.4499	-0.0246432	886.905	0.0394702	0	71.4167	1		116	47.9037	8.27083	-0.00715195	282.437	0.0861337	0	11.8752	1		110	103.251	22.5858	-0.0129752	535.468	0.0410603	0	11.6233	1		31	86.4858	64.7551	-0.00660979	259.448	0.29236	0	5.64313	1
124	70.8818	15.9552	-0.00741957	277.766	0.0757213	0	8.91717	1		384	84.2605	18.3846	-0.0213905	769.641	0.0405247	0	inf	1		116	93.326	13.3053	-0.00779425	309.671	0.0751435	0	8.93667	1		112	90.3936	7.66982	-0.0529123	2221.03	0.0391934	0	19.6926	1		31	86.0367	27.2768	-0.00632004	247.162	0.192306	0	4.81882	1
129	93.4426	25.7639	-0.00682883	255.618	0.0993758	0	10.5785	1		398	84.3461	6.02227	-0.00249509	88.4501	0.222844	0	14.883	1		121	6.26417	14.8967	-0.00709921	280.201	0.0589877	0	33.4391	1		112	47.0329	20.295	-0.00704451	285.161	0.106005	0	13.4504	1		31	56.0815	44.3103	-0.00693843	273.383	0.152705	0	11.0113	1
129	95.2953	15.3488	-0.00640469	239.716	0.0831114	0	10.5785	1		402	59.5052	24.3053	-0.00165588	58.196	0.38711	0	15.981	1		121	39.6486	16.8075	-0.00697188	274.801	0.0809536	0	11.8752	1		112	52.1747	5.63918	0.00262691	-98.715	0.339668	0	13.3326	1		32	56.4296	33.3045	-0.00652315	255.774	0.155217	0	11.0113	1
132	53.6227	17.7992	-0.00726193	271.856	0.0682163	0	16.6943	1		403	72.037	14.3883	-0.00718284	257.447	0.067028	0	14.883	1		122	112.358	26.0577	-0.00675288	265.515	0.149617	0	73.2955	1		112	116.941	10.1912	-0.0138472	572.271	0.0526746	0	9.3237	1		32	15.5235	73.6141	-0.0063535	248.581	0.185617	0	9.60171	1
133	38.1615	24.0961	-0.00671811	251.467	0.108498	0	9.42355	1		405	17.6016	9.0133	-0.00923834	331.549	0.0630559	0	37.2105	1		131	35.4157	18.9925	-0.00614494	239.738	0.0996335	0	67.2261	1		115	120.973	18.5981	-0.00726776	294.584	0.333267	0	9.3237	1		34	21.2176	35.8674	-0.00590402	229.522	0.223874	0	6.67995	1
134	30.4329	18.7042	-0.00708225	265.119	0.0802689	0	9.42355	1		405	93.0439	8.73312	0.00152456	-53.4619	0.431415	0	21.7548	1		133	102.634	18.0024	0.002147	-70.2184	0.329705	0	13.5789	1		116	19.9276	14.5107	-0.00788355	320.573	0.11283	0	7.49325	1		34	109.088	44.4308	-0.00639567	250.369	0.17504	0	10.9398	1
135	9.5532	24.7575	-0.00666499	249.475	0.0782167	0	21.7395	1		408	54.7103	6.26167	-0.00426306	152.186	0.147795	0	19.1379	1		137	51.9829	22.8386	-0.0199731	826.074	0.0330962	0	36.1974	1		121	51.3309	12.9755	-0.00542887	216.973	0.287389	0	13.221	1		34	19.9667	12.5542	0.00261224	-89.9455	0.395249	0	14.8537	1
137	86.7517	17.1709	-0.00685468	256.587	0.0621299	0	10.8354	1		425	79.5247	20.1098	-0.0157419	566.006	0.0758417	0	6.76994	1		138	92.2552	9.24694	-0.00263551	90.9321	0.397134	0	13.5789	1		122	57.4091	24.7165	-0.00541151	216.24	0.133309	0	13.221	1		35	121.021	64.1433	-0.00689174	271.403	0.188053	0	8.77111	1
140	31.6996	22.3199	-0.00703027	263.17	0.173226	0	6.51843	1		427	80.0237	13.3583	-0.00895619	321.377	0.158801	0	6.76994	1		139	16.0833	27.4732	-0.00645801	253.012	0.0598368	0	27.3082	1		127	23.3851	11.4675	-0.00599836	241.008	0.109322	0	36.5125	1		35	83.5572	23.1448	-0.00685853	269.995	0.265921	0	4.81882	1
141	109.128	14.5303	-0.00742581	278	0.0663512	0	22.5317	1		427	20.4655	20.1363	-0.0198533	714.224	0.0487817	0	39.7733	1		144	41.2338	16.8339	-0.00670745	263.589	0.0710962	0	8.91556	1		129	115.442	17.0151	-0.00353273	136.945	0.312219	0	8.78234	1		35	97.4044	71.7564	-0.00729465	288.487	0.19615	0	12.9705	1
141	25.249	23.2578	-0.00743294	278.268	0.185385	0	6.51843	1		427	60.1732	22.4191	-0.0268053	964.85	0.0393005	0	19.4888	1		145	21.7828	23.4014	-0.00562925	217.871	0.119386	0	20.5298	1		131	105.845	14.9591	-0.00612005	246.144	0.200363	0	6.96692	1		36	121.233	12.2551	0.00362891	-133.054	0.331129	0	34.3914	1
141	67.2578	26.9437	-0.0072737	272.297	0.0709666	0	8.38983	1		428	106.379	25.42	-0.00720653	258.301	0.0896943	0	27.3744	1		149	39.4449	8.09967	-0.00654932	256.884	0.0695304	0	8.91556	1		134	110.487	9.76399	-0.00715579	289.858	0.155934	0	6.96692	1		36	9.68564	23.2749	-0.00655104	256.957	0.155164	0	14.4648	1
142	76.0766	15.3136	-0.00739141	276.71	0.0596516	0	10.8354	1		433	52.0349	10.0034	-0.0147817	531.391	0.0539455	0	10.6368	1		151	14.4824	22.2698	-0.00711655	280.936	0.0967944	0	28.704	1		135	69.2078	26.4738	-0.0196229	816.036	0.0329442	0	20.0231	1		36	32.085	69.864	-0.00540593	208.402	0.290683	0	13.3024	1
144	52.9718	21.4885	-0.00809049	302.921	0.144694	0	15.2921	1		433	31.6702	26.0111	-0.00692451	248.134	0.0772079	0	25.9031	1		154	74.7237	18.7502	-0.00730279	288.833	0.0630084	0	33.6269	1		136	83.7283	7.62354	0.00278673	-105.46	0.291577	0	15.3723	1		37	23.2884	59.8854	-0.00569164	220.517	0.198208	0	13.3024	1
145	75.6247	26.3242	-0.00744412	278.687	0.0746147	0	8.38983	1		433	61.8734	5.96042	-0.00765785	274.571	0.0902584	0	10.6368	1		160	33.4364	13.3209	-0.00659674	258.895	0.0746227	0	85.7384	1		140	99.0221	6.07255	0.00340302	-131.471	0.292202	0	15.1432	1		38	95.8527	41.2518	-0.00552267	213.352	0.28166	0	7.4111	1
154	101.524	13.9553	-0.00703823	263.469	0.0679902	0	82.4931	1		439	109.055	18.0818	-0.0447453	1611.6	0.0353415	0	49.5453	1		165	119.075	17.4595	-0.00742046	293.822	0.0838791	0	28.0552	1		140	53.9054	13.5603	-0.00300066	114.489	0.301325	0	12.0033	1		38	92.1385	47.665	-0.00723786	286.08	0.175964	0	7.4111	1
154	19.2367	8.13591	-0.00717745	268.688	0.0687978	0	12.0754	1		444	59.8561	23.9295	-0.00169606	59.6445	0.408815	0	47.6675	1		168	49.3126	18.9383	-0.00734778	290.74	0.169648	0	6.14501	1		144	65.0519	18.0138	-0.0196163	815.757	0.0374022	0	12.0033	1		38	115.502	57.3263	-0.00694623	273.714	0.203004	0	7.2591	1
156	19.0167	20.2093	-0.00694656	260.032	0.0900957	0	12.0754	1		445	12.226	22.0424	-0.00310687	110.505	0.16795	0	47.6675	1		168	91.2695	13.7238	-0.00220119	72.5161	0.292861	0	23.2498	1		145	110.242	16.243	-0.00243898	90.7836	0.436443	0	15.1432	1		39	22.8	29.3776	-0.00708181	279.462	0.222618	0	6.12623	1
160	79.5618	12.8395	-0.00786763	294.565	0.1802	0	6.06162	1		451	86.9515	26.5805	-0.0253386	911.975	0.0528306	0	18.7596	1		170	43.1384	21.0322	-0.00705585	278.362	0.165075	0	6.51959	1		148	90.0357	11.2964	0.00265186	-99.7682	0.408218	0	12.2465	1		39	75.8613	10.2798	-0.00549177	212.042	0.331509	0	14.9912	1
162	78.8475	6.82005	-0.00820916	307.37	0.181908	0	6.06162	1		455	79.293	9.45537	-0.0637115	2295.34	0.0499389	0	18.7596	1		173	113.996	8.81764	-0.00676645	266.091	0.0831359	0	23.2498	1		151	81.6105	20.1842	-0.00229754	84.8139	0.396407	0	12.2465	1		41	69.1857	62.5431	-0.00768318	304.962	0.1202	0	22.1786	1
165	108.773	19.2299	-0.00748269	280.133	0.067558	0	16.082	1		461	114.603	15.6053	-0.00819308	293.866	0.0706298	0	78.8853	1		173	48.2261	12.8901	0.00285085	-100.063	0.223533	0	6.14501	1		155	54.2998	27.2697	-0.00711194	288.007	0.124253	0	16.3039	1		41	108.412	58.8857	0.00525485	-201.996	0.257919	0	7.2591	1
165	38.8916	14.4823	-0.00744581	278.75	0.0657605	0	26.9554	1		465	36.5272	26.8751	-0.011988	430.677	0.0479981	0	78.8853	1		174	77.3644	21.3986	-0.0143322	586.889	0.0299885	0	30.3551	1		156	109.302	24.4882	-0.00650333	262.321	0.0996001	0	23.771	1		41	113.4	68.4687	-0.0071843	283.808	0.160613	0	10.8032	1
166	93.4422	14.3727	-0.00660686	247.295	0.0784741	0	16.082	1		480	24.4319	25.4946	-0.00361114	128.684	0.182362	0	15.8433	1		182	72.1339	22.2281	-0.00689437	271.515	0.0828295	0	inf	1		156	62.2635	13.0431	-0.00695033	281.186	0.116568	0	16.3039	1		42	17.8311	32.961	-0.00691556	272.413	0.295615	0	5.11547	1
167	72.7524	8.74847	-0.00706287	264.393	0.0943814	0	6.39291	1		484	87.3904	17.7139	-0.0146016	524.899	0.0467622	0	63.4375	1		188	40.0138	15.2122	-0.00653011	256.07	0.071404	0	37.0216	1		158	82.5017	15.1213	-0.00716954	290.438	0.0966082	0	9.83268	1		42	117.153	22.29	-0.00726977	287.433	0.157881	0	28.5176	1
167	65.5642	18.3773	-0.00702955	263.143	0.0837646	0	12.0161	1		496	17.1019	12.825	-0.00693525	248.521	0.0756337	0	61.9219	1		188	89.2718	21.7043	-0.00653215	256.156	0.0895762	0	12.7987	1		159	94.8201	5.6376	-0.0124156	511.849	0.0954537	0	11.8292	1		42	43.5984	61.0265	0.0115188	-467.599	0.158112	0	14.941	1
171	24.5882	8.36008	-0.00726038	271.797	0.0709658	0	15.221	1		499	104.456	22.9141	-0.0514	1851.5	0.0419386	0	29.4054	1		191	76.4733	21.6387	-0.0217661	902.1	0.0256072	0	12.7987	1		159	28.5696	16.0507	-0.128878	5427.18	0.0561542	0	9.20742	1		42	29.3237	12.7756	-0.00659569	258.85	0.157352	0	10.7971	1
176	89.6965	17.9549	-0.00401995	150.306	0.118097	0	36.5321	1		501	78.8674	8.42596	-0.00295882	105.168	0.31576	0	29.4054	1		192	110.763	11.9046	-0.00694096	273.49	0.0933451	0	10.5206	1		162	106.634	6.23421	-0.00289497	110.028	0.329354	0	11.8292	1		43	43.3342	7.94067	-0.0139197	569.402	0.133851	0	9.97781	1
179	53.2112	19.8037	-0.00753386	282.051	0.0565366	0	14.9661	1		514	39.4752	17.1826	-0.00807252	289.52	0.058322	0	inf	1		193	120.768	15.157	-0.00673501	264.758	0.0810888	0	10.5206	1		162	66.1601	10.9121	0.00170065	-59.622	0.473426	0	16.3442	1		43	56.3369	10.1258	0.00694017	-273.457	0.190735	0	8.20039	1
182	20.2611	26.6159	-0.00700865	262.36	0.0716994	0	19.5835	1		528	48.5854	13.0713	-0.00705253	252.749	0.0809157	0	13.0787	1		199	56.9712	24.0551	-0.00677087	266.278	0.0842299	0	22.3178	1		163	76.9192	23.2156	0.00206477	-74.9896	0.488796	0	9.83268	1		43	62.0705	18.9114	0.00473886	-180.118	0.296493	0	9.51313	1
183	60.283	6.61382	-0.00638929	239.138	0.198453	0	14.6091	1		531	37.6364	5.91787	-0.00410618	146.531	0.133509	0	13.0787	1		199	119.904	18.6087	-0.00729362	288.444	0.0721968	0	63.168	1		165	41.8009	22.7576	-0.00146752	49.7824	0.480033	0	27.0867	1		44	17.3861	38.0571	-0.00629376	246.048	0.314568	0	5.11547	1
184	73.9277	22.2759	-0.00748658	280.278	0.0569705	0	9.69151	1		536	57.8844	6.27731	-0.00959995	344.585	0.0658824	0	20.2513	1		202	36.5114	15.14	0.00185968	-58.0356	0.352752	0	22.3178	1		166	89.7262	12.5088	-0.00710743	287.817	0.112627	0	16.693	1		44	101.635	63.2839	0.00481529	-183.358	0.2466	0	8.07926	1
185	61.8599	21.1375	-0.00685574	256.627	0.0787953	0	12.1214	1		537	25.8685	17.6296	0.00191538	-67.5511	0.378398	0	21.4083	1		209	81.4707	15.8037	-0.00792546	315.235	0.196384	0	6.857	1		171	10.1812	16.1868	-0.012655	521.952	0.0619575	0	42.6045	1		46	80.9284	43.7282	-0.00896777	359.43	0.120498	0	13.106	1
185	95.2606	15.891	-0.0063243	236.702	0.0858951	0	14.748	1		540	67.0895	26.1631	-0.038021	1369.18	0.0445917	0	21.913	1		209	50.8203	21.7756	-0.00676276	265.934	0.071328	0	25.8872	1		180	11.0901	18.0644	-0.0143687	594.28	0.0439887	0	18.5886	1		46	37.2052	47.5224	-0.00707979	279.377	0.209682	0	6.75186	1
186	110.134	12.8813	-0.00723771	270.948	0.0706841	0	6.35298	1		542	46.7764	13.0281	-0.00758361	271.894	0.0682638	0	21.4083	1		210	112.723	16.0647	-0.00274503	95.576	0.286742	0	14.137	1		181	82.1718	17.4937	-0.00790197	321.35	0.12909	0	11.9608	1		46	8.34782	57.3287	-0.0052574	202.105	0.286503	0	15.0723	1
188	83.342	24.5773	-0.00651732	243.939	0.296393	0	5.67433	1		552	76.8603	9.43005	-0.00710955	254.804	0.074064	0	inf	1		210	76.6857	20.7151	-0.00756909	300.124	0.229783	0	6.857	1		181	94.0885	18.5193	-0.00701872	284.073	0.0936591	0	11.9608	1		47	53.9988	25.3944	-0.00657473	257.961	0.239662	0	8.045	1
190	77.7447	25.5085	-0.00726564	271.995	0.177868	0	5.67433	1		560	45.7188	13.4611	-0.00767284	275.111	0.0744294	0	inf	1		211	11.3489	13.2367	-0.00305859	108.871	0.183852	0	10.9924	1		182	66.3796	10.4675	-0.00731149	296.429	0.136792	0	13.5837	1		47	117.459	69.5862	-0.00651007	255.22	0.195105	0	13.602	1
191	115.373	9.28814	-0.00707277	264.764	0.0936958	0	6.35298	1		574	17.9147	13.0469	-0.026418	950.885	0.0514352	0	inf	1		212	103.799	27.0288	-0.00722377	285.482	0.063692	0	14.137	1		182	29.6428	16.9097	-0.00477005	189.167	0.181294	0	11.549	1		48	20.5719	66.1461	-0.00835977	333.65	0.0882844	0	15.0723	1
195	75.0208	8.65088	-0.00705772	264.2	0.181491	0	8.5623	1		600	43.7555	14.4292	-0.00409694	146.198	0.139361	0	inf	1		215	78.7611	7.58362	-0.00753459	298.661	0.0987602	0	13.2945	1		185	44.7574	17.7676	-0.00290595	110.492	0.292824	0	11.6501	1		48	52.6687	17.4601	-0.00947033	380.74	0.195335	0	8.045	1
196	106.58	26.0973	-0.00668852	250.357	0.0955949	0	14.3058	1		607	54.5628	15.7231	-0.0205474	739.249	0.0482843	0	inf	1		215	22.314	14.0106	-0.00229419	76.4597	0.279714	0	10.9924	1		186	23.1378	26.4525	-0.0131003	540.746	0.0616786	0	11.549	1		48	102.822	35.6597	-0.00670474	263.474	0.164392	0	12.8361	1
198	119.526	20.0109	-0.00646702	242.053	0.0732216	0	14.3058	1		630	56.5864	11.805	-0.00903319	324.153	0.059063	0	inf	1		217	54.5274	8.90141	-0.0068492	269.6	0.0764178	0	16.1172	1		187	79.6681	13.2836	-0.00322894	124.124	0.297392	0	13.5837	1		48	36.4008	54.2261	-0.00643722	252.131	0.2276	0	6.75186	1
200	104.949	8.41181	-0.00733969	274.771	0.0663299	0	17.7605	1		639	92.5606	14.1363	-0.028848	1038.49	0.0483469	0	inf	1		221	69.1406	15.6997	-0.00726232	287.117	0.0567613	0	16.1172	1		190	62.6427	21.3982	-0.00606402	243.779	0.169349	0	6.03638	1		49	40.7064	7.51837	-0.00589721	229.234	0.333236	0	15.5543	1
202	39.6001	23.5986	-0.00720708	269.799	0.072333	0	48.0678	1		656	34.7474	12.3094	-0.00182075	64.1396	0.313267	0	40.9651	1		229	17.4999	20.9352	-0.00665164	261.222	0.171272	0	86.6586	1		190	53.7966	25.1173	-0.00579542	232.443	0.246326	0	8.78327	1		49	13.4365	21.3838	-0.00673797	264.883	0.173724	0	7.95592	1
206	87.5589	20.3618	-0.0133356	499.572	0.055456	0	10.539	1		659	75.3402	6.79888	-0.0143998	517.623	0.037442	0	40.9651	1		232	104.155	21.7386	-0.189649	8020.61	0.0320381	0	12.8662	1		191	42.7058	6.78949	-0.00609292	244.999	0.129882	0	15.1704	1		49	69.162	70.1049	-0.00642955	251.806	0.15658	0	19.6195	1
208	55.4008	9.95955	-0.00654534	244.989	0.0904641	0	27.2236	1		675	21.9247	18.1848	-0.0278578	1002.79	0.0362989	0	12.0885	1		233	112.911	12.3115	-0.00691503	272.391	0.336373	0	12.8662	1		191	32.7231	19.7912	-0.0129545	534.595	0.0565789	0	11.6726	1		50	60.9996	9.38492	-0.00663282	260.425	0.210213	0	10.1943	1
210	82.6021	11.0612	-0.00723658	270.905	0.0726035	0	10.539	1		676	12.6039	10.4871	-0.00763011	273.571	0.122919	0	12.0885	1		240	118.924	7.35056	-0.00678224	266.76	0.0976598	0	99.1911	1		193	45.7238	21.6567	-0.00696264	281.706	0.135102	0	8.78327	1		50	70.6197	17.2995	-0.0075118	297.695	0.187013	0	7.65935	1
216	64.2006	11.5082	-0.00702096	262.821	0.0667095	0	14.5993	1		679	65.4446	6.28863	-0.00776148	278.307	0.0807109	0	45.1165	1		240	20.5775	20.265	-0.00656466	257.535	0.0780748	0	99.1911	1		195	104.197	17.3607	-0.0123559	509.331	0.0639537	0	16.1154	1		50	97.9676	59.5594	0.00466419	-176.951	0.401841	0	5.29103	1
217	114.048	26.475	-0.00731314	273.776	0.0662589	0	6.44651	1		697	14.4065	25.5769	-0.00638773	228.782	0.0857463	0	105.964	1		248	91.7008	16.87	-0.0131182	535.417	0.05778	0	5.23842	1		195	64.9607	26.9718	-0.0134054	553.624	0.0710257	0	6.03638	1		51	90.056	34.3232	-0.00887011	355.289	0.111394	0	11.6189	1
218	78.4123	14.8498	0.00161587	-60.1708	0.357126	0	14.5993	1		698	119.26	10.277	-0.00903155	324.094	0.0648712	0	105.964	1		248	27.659	18.7128	-0.00700999	276.417	0.07855	0	47.7544	1		199	89.8958	24.7896	-0.0125187	516.201	0.07587	0	13.2849	1		51	115.722	42.8082	-0.00721426	285.079	0.170757	0	14.7482	1
219	102.738	20.5272	-0.00688621	257.769	0.0761682	0	12.7789	1		718	103.88	12.5219	-0.00198323	69.9971	0.31897	0	11.8293	1		250	75.0792	13.0729	-0.00637081	249.315	0.0901249	0	13.1334	1		199	33.7641	12.3861	-0.00230954	85.3201	0.427467	0	25.509	1		52	84.9136	44.7422	-0.00680183	267.591	0.207253	0	11.6189	1
221	119.198	22.5968	-0.00748126	280.079	0.10254	0	6.44651	1		719	103.655	24.3491	-0.0074464	266.948	0.0727264	0	11.8293	1		252	86.8614	18.8753	-0.00676559	266.054	0.180025	0	5.23842	1		203	74.6629	13.1448	-0.00416499	163.63	0.297276	0	12.956	1		52	109.02	58.9188	0.00598761	-233.067	0.219907	0	11.0707	1
222	16.0045	17.2243	-0.00697385	261.055	0.0709536	0	62.453	1		720	88.389	17.5681	-0.0294479	1060.12	0.0415942	0	16.2921	1		253	80.6105	26.6118	-0.00707661	279.242	0.0889147	0	9.94619	1		205	8.438	15.1081	-0.00590949	237.257	0.140048	0	10.4259	1		52	91.4025	55.8798	-0.00585049	227.253	0.269531	0	7.5259	1
223	106.946	8.44367	-0.00711097	266.196	0.0787044	0	12.7952	1		723	54.6914	24.3164	-0.00748604	268.377	0.0659578	0	34.3666	1		255	41.8625	10.6538	-0.00691721	272.483	0.234981	0	18.0983	1		207	18.2888	18.5229	-0.012883	531.576	0.0484149	0	8.70927	1		53	8.89128	14.8541	-0.0074198	293.794	0.154824	0	7.95592	1
224	91.1226	8.93305	-0.00805809	301.706	0.192402	0	15.8307	1		732	41.0917	13.1968	-0.0442073	1592.2	0.0457064	0	14.8315	1		255	50.5326	26.5402	-0.0071067	280.518	0.0648728	0	12.9821	1		210	90.7572	11.5735	-0.123318	5192.54	0.074872	0	24.3862	1		53	63.2347	19.3312	-0.00661754	259.777	0.173626	0	7.65935	1
228	56.7869	11.6175	-0.00699335	261.786	0.0631544	0	21.1701	1		734	15.5445	8.91143	-0.0225088	809.958	0.0390558	0	12.3288	1		255	100.654	24.2236	-0.00730713	289.017	0.0895373	0	13.2524	1		212	18.9127	9.83596	-0.00229073	84.5264	0.449297	0	8.70927	1		54	30.2201	57.3239	-0.00668387	262.589	0.152498	0	13.8336	1
230	72.0584	26.2787	-0.00774189	289.851	0.0709964	0	16.0669	1		737	26.352	14.8442	-0.00725283	259.97	0.0862591	0	12.3288	1		257	112.181	17.6861	0.00295801	-104.607	0.244478	0	13.2524	1		212	31.6016	18.2067	-0.00261016	98.008	0.388824	0	13.3165	1		55	11.6669	42.4836	-0.186351	7880.78	0.0757649	0	23.7583	1
231	104.043	10.9808	-0.00711513	266.352	0.0859591	0	16.3297	1		774	15.7556	24.2045	-0.027681	996.42	0.0445752	0	90.3148	1		260	63.4333	25.0882	-0.00695279	273.992	0.0700042	0	12.9821	1		214	68.837	22.2596	-0.0071622	290.128	0.0970752	0	24.3862	1		55	50.1059	65.5355	-0.00639066	250.157	0.364418	0	7.93047	1
232	120.846	8.4615	-0.00711837	266.473	0.0822964	0	16.9908	1		779	104.149	5.67224	-0.0296017	1065.66	0.0418784	0	85.9406	1		261	47.6478	12.8226	-0.00290795	102.484	0.309486	0	19.9906	1		215	44.471	8.47808	-0.00685406	277.123	0.272879	0	15.4714	1		56	119.78	72.7115	-0.0217341	900.743	0.0647747	0	17.4934	1
232	88.5447	5.83787	-0.00698093	261.32	0.0618883	0	16.3297	1		783	18.5963	13.8319	-0.00159534	56.0136	0.401839	0	29.0114	1		263	76.9541	13.22	-0.00661788	259.791	0.0791833	0	17.9908	1		216	109.845	8.86152	-0.00704247	285.075	0.150066	0	43.1412	1		56	113.394	14.385	-0.00670605	263.53	0.173058	0	18.5149	1
235	25.279	13.7006	-0.0134153	502.561	0.0866414	0	4.09867	1		785	47.2656	9.38957	-0.0412053	1483.98	0.0412098	0	10.8261	1		263	117.891	15.0072	-0.00668294	262.55	0.0947511	0	40.9764	1		218	29.014	7.81078	-0.00269359	101.529	0.418994	0	8.81794	1		56	43.5259	61.1088	-0.010242	413.459	0.243456	0	7.93047	1
235	56.0338	27.4446	-0.00682358	255.421	0.0794093	0	16.0669	1		789	36.5273	10.7656	-0.0290489	1045.73	0.0417477	0	10.8261	1		271	12.8755	10.5823	-0.00671127	263.751	0.0674998	0	35.0467	1		221	9.46944	20.7615	-0.0149553	619.039	0.0942085	0	19.6289	1		57	64.9101	43.029	-0.00781637	310.609	0.168786	0	9.05703	1
240	30.2448	26.1632	-0.00722836	270.597	0.0595962	0	13.4156	1		792	53.3622	16.8311	-0.00758149	271.818	0.0569795	0	17.8942	1		271	85.5955	12.4984	-0.00732841	289.919	0.0936314	0	6.8758	1		221	28.6568	16.6215	0.0036583	-142.245	0.311129	0	8.81794	1		57	73.9147	64.3258	-0.00620653	242.349	0.201009	0	13.1015	1
240	106.87	16.4278	-0.00724924	271.38	0.082638	0	52.0158	1		796	114.684	8.65835	-0.0225571	811.697	0.0375462	0	61.8642	1		274	81.1608	7.24386	-0.00700756	276.314	0.155235	0	6.8758	1		227	109.675	22.808	-0.00783158	318.38	0.166576	0	6.944	1		57	80.0608	17.4229	-0.00722214	285.413	0.146567	0	16.934	1
241	49.7808	19.1114	-0.00693718	259.68	0.0573484	0	20.7698	1		810	95.4104	23.7608	-0.00765269	274.385	0.0610872	0	18.4879	1		275	47.8307	13.1139	-0.00179131	55.1364	0.334854	0	32.1607	1		228	22.3658	26.83	-0.00635264	255.961	0.326866	0	12.7005	1		58	45.5811	47.4295	-0.0061593	240.347	0.212527	0	9.11136	1
243	33.0288	6.11686	-0.0070388	263.49	0.0647546	0	20.2388	1		811	79.7932	12.7168	-0.00738077	264.582	0.0706791	0	14.8881	1		275	103.759	21.5829	-0.00297132	105.171	0.238357	0	20.3083	1		228	19.0115	14.5805	-0.0975417	4104.62	0.0806011	0	12.7005	1		59	95.4552	9.8021	-0.00667009	262.005	0.24555	0	17.1774	1
245	6.66693	8.84338	-0.00729323	273.029	0.0627146	0	26.5025	1		813	14.1305	8.32923	-0.0172603	620.745	0.0441363	0	34.6971	1		279	17.0361	22.3878	0.00428347	-160.808	0.271436	0	32.1607	1		230	60.3858	9.72943	-0.0132087	545.324	0.0751635	0	6.93072	1		60	12.9885	5.8539	-0.0129694	529.108	0.0810719	0	17.9001	1
246	117.556	25.2951	-0.0247419	927.222	0.0399965	0	29.3689	1		817	48.8095	9.45039	0.00181215	-63.8295	0.409486	0	34.6971	1		281	63.4899	23.9072	-0.00705242	278.216	0.231274	0	9.54777	1		232	53.761	11.7658	-0.00765737	311.027	0.299936	0	6.93072	1		62	85.2457	70.9027	-0.0146484	600.3	0.108802	0	13.1015	1
247	50.9635	20.9246	-0.00730622	273.516	0.180437	0	6.47909	1		833	32.7046	13.7847	-0.0342788	1234.27	0.0385648	0	57.1359	1		282	82.2211	20.7468	-0.270724	11458.3	0.041123	0	18.9959	1		232	35.2453	17.7218	-0.0132519	547.146	0.13509	0	15.7747	1		62	111.003	62.7428	-0.00868426	347.409	0.146411	0	11.6611	1
248	61.7273	16.8457	-0.00725632	271.645	0.0649837	0	11.5107	1		836	88.9439	23.8671	-0.0069233	248.09	0.0735928	0	57.1359	1		284	56.063	17.9072	-0.0208192	861.949	0.0334286	0	9.54777	1		233	116.79	14.6062	-0.00792283	322.231	0.101551	0	19.0185	1		63	51.7447	25.8828	-0.0607889	2556.73	0.085359	0	9.84077	1
249	49.0716	14.7279	-0.00804496	301.214	0.2134	0	6.43158	1		843	70.8165	9.39257	-0.0407136	1466.25	0.042774	0	17.7909	1		288	11.4466	16.0941	-0.00596841	232.253	0.0771216	0	44.6531	1		234	9.83357	27.5067	-0.0108737	446.773	0.0701438	0	27.2305	1		63	33.7936	45.9728	-0.00560906	217.016	0.224148	0	11.8771	1
251	11.8426	7.4643	-0.00726867	272.108	0.0566949	0	37.9309	1		846	45.2766	8.20672	-0.0257812	927.928	0.0493169	0	25.5675	1		290	82.9946	21.7778	-0.00467666	177.48	0.213223	0	7.71308	1		235	99.738	6.18292	0.00208543	-75.8616	0.453469	0	16.7575	1		63	54.6538	48.2673	-0.00668693	262.719	0.128486	0	9.11136	1
251	94.996	6.49103	-0.00721759	270.193	0.0697692	0	29.3689	1		847	88.519	7.62046	-0.00720287	258.169	0.0755527	0	17.276	1		292	90.5695	20.3244	-0.00672454	264.314	0.104042	0	7.71308	1		237	81.6144	19.3419	-0.0124957	515.232	0.059782	0	12.3462	1		63	115.865	48.1984	-0.00744913	295.038	0.136616	0	12.7674	1
251	52.0872	9.04713	-0.00696337	260.662	0.204904	0	6.43158	1		850	71.4064	9.99055	-0.00262661	93.1915	0.354084	0	17.276	1		292	102.012	17.2289	-0.00252386	86.1979	0.258574	0	11.8538	1		238	92.6007	24.9749	-0.00649637	262.027	0.126724	0	12.3462	1		63	83.4539	57.9161	-0.00632991	247.581	0.213263	0	8.59813	1
262	5.78145	17.7538	-0.00686132	256.836	0.0806936	0	58.8437	1		852	45.133	6.93541	-0.00493728	176.493	0.172662	0	26.4503	1		294	37.6729	21.8437	-0.00639357	250.28	0.0805178	0	38.2783	1		240	22.0194	13.2424	-0.102615	4318.73	0.0776455	0	59.9063	1		63	13.8903	33.979	-0.00502893	192.417	0.411673	0	11.5904	1
262	64.5213	21.2491	-0.00711506	266.349	0.0601325	0	58.8437	1		871	105.019	18.9042	-0.00730374	261.805	0.0663506	0	inf	1		298	110.199	27.1587	-0.00668869	262.794	0.096964	0	41.6886	1		240	109.802	19.5818	-0.0029247	111.283	0.288595	0	12.1703	1		64	80.3262	33.8058	-0.0073006	288.74	0.150317	0	13.2785	1
270	22.7235	12.3117	-0.00726609	272.012	0.068428	0	52.5683	1		882	116.212	8.59218	-0.0141596	508.962	0.038805	0	86.3416	1		299	73.2799	7.79488	-0.00726445	287.207	0.0648185	0	38.2783	1		242	120.784	24.8275	-0.00761648	309.301	0.0850559	0	12.1703	1		65	17.8426	23.0833	-0.0035472	129.589	0.409899	0	11.5904	1
272	75.2917	12.2201	-0.00702586	263.005	0.0749085	0	22.4324	1		885	29.8749	7.66349	-0.00761332	272.965	0.0703646	0	56.5197	1		300	24.7236	27.4812	-0.0063535	248.581	0.181487	0	9.08358	1		244	93.6281	9.40434	-0.00570957	228.82	0.165393	0	7.58573	1		66	61.5692	26.4483	-0.00639424	250.309	0.351429	0	6.31478	1
274	96.8246	18.5088	-0.0122107	457.396	0.0517987	0	22.4324	1		889	83.348	25.9694	-0.00728518	261.136	0.0833548	0	56.5197	1		301	20.0094	19.7167	-0.00903149	362.133	0.0624423	0	9.08358	1		245	92.3932	16.8889	-0.00709889	287.456	0.141381	0	7.37231	1		66	91.8945	40.4153	-0.00699362	275.723	0.196733	0	10.9762	1
278	20.9075	23.3938	-0.00703022	263.168	0.0735058	0	41.7938	1		898	40.3958	24.3025	-0.0143881	517.202	0.0490139	0	6.17464	1		309	18.1515	9.42239	-0.00698189	275.226	0.0597564	0	38.8928	1		248	107.354	11.8079	-0.00641124	258.434	0.141518	0	13.9348	1		67	104.83	41.7775	-0.00761554	302.094	0.340069	0	9.02957	1
280	70.0973	6.81351	-0.00660432	247.2	0.099378	0	12.0968	1		903	36.3357	19.6504	-0.00771979	276.804	0.103378	0	6.17464	1		310	54.2901	23.7979	-0.00225316	74.7197	0.326293	0	27.9785	1		249	118.57	23.4123	-0.0083126	338.681	0.0763415	0	9.71706	1		67	81.0428	49.6629	-0.00705155	278.18	0.181491	0	8.59813	1
280	62.0068	15.8066	-0.0071323	266.995	0.0738074	0	12.0968	1		915	41.0063	22.3635	-0.0369046	1328.94	0.044787	0	inf	1		311	81.935	19.4901	-0.00504905	193.27	0.139353	0	13.9091	1		249	95.5515	23.5504	-0.00727361	294.83	0.106917	0	7.37231	1		67	43.6211	61.3377	-0.00811656	323.338	0.153702	0	17.1043	1
285	100.481	6.73747	-0.00738954	276.64	0.0731592	0	14.3398	1		937	50.2777	6.37304	-0.00768258	275.462	0.0700314	0	20.4196	1		313	89.5334	7.83991	-0.00685639	269.904	0.0648848	0	13.9091	1		250	52.5467	10.3956	-0.00326607	125.691	0.40414	0	15.607	1		69	57.1427	36.5282	-0.0119468	485.748	0.0773831	0	9.51222	1
286	116.274	25.8968	-0.00748527	280.229	0.110775	0	13.8412	1		941	114.541	5.68171	-0.00746463	267.605	0.0608257	0	26.148	1		314	117.806	24.3444	-0.0261858	1089.5	0.0302844	0	32.7374	1		251	40.324	20.1004	-0.00885121	361.414	0.133385	0	8.91233	1		69	11.2939	41.069	-0.010706	433.136	0.175288	0	19.1409	1
286	86.1572	18.165	-0.00753614	282.136	0.0506606	0	18.3236	1		942	58.6572	24.9941	-0.00755865	270.995	0.0624684	0	20.4196	1		319	37.1129	24.9396	-0.0164605	677.137	0.0305627	0	17.2336	1		252	32.648	24.629	-0.0135651	560.363	0.0618048	0	8.91233	1		69	93.8984	10.1848	-0.00729695	288.585	0.120422	0	7.73829	1
289	113.944	11.6735	-0.0071323	266.996	0.126876	0	8.12425	1		943	93.6767	21.4429	-0.014778	531.256	0.0480419	0	26.148	1		319	54.2601	26.6624	-0.0066568	261.441	0.120606	0	11.5325	1		254	27.2545	10.6646	-0.014475	598.769	0.0846536	0	5.00607	1		69	70.2226	43.7641	-0.00727406	287.614	0.160213	0	12.3237	1
291	106.897	15.7155	-0.0074812	280.077	0.219849	0	6.64386	1		950	95.9145	13.8955	-0.00197446	69.681	0.308296	0	82.7428	1		320	78.0052	22.6589	-0.00740298	293.081	0.0493044	0	22.9613	1		254	113.124	15.3652	-0.0204229	849.8	0.0424629	0	9.71706	1		69	99.0641	48.7264	-0.0205642	851.137	0.0559181	0	6.78394	1
292	62.9266	11.9668	-0.00702914	263.128	0.0765138	0	44.1299	1		952	13.2636	9.99625	-0.0310595	1118.22	0.0439696	0	82.7428	1		320	56.2539	15.3035	-0.018193	750.594	0.103306	0	11.5325	1		255	86.8157	19.3775	0.00250206	-93.4455	0.379639	0	4.07632	1		69	113.237	57.0813	-0.00762965	302.692	0.115596	0	14.2523	1
293	111.447	20.5566	-0.00739373	276.797	0.160896	0	6.64386	1		964	21.0165	18.209	-0.0068894	246.868	0.0590836	0	75.0192	1		324	24.0802	11.0436	-0.00675909	265.779	0.078187	0	14.9958	1		259	115.948	5.99877	-0.0122974	506.863	0.0533495	0	9.78293	1		69	49.9926	27.6539	0.00392484	-145.602	0.425271	0	11.3964	1
298	16.1995	12.6053	-0.00700131	262.084	0.0718974	0	63.9994	1		969	96.0259	16.9927	-0.0225597	811.791	0.040411	0	75.0192	1		325	10.5846	17.5816	-0.00632907	247.545	0.105492	0	14.9958	1		259	84.3659	16.1195	-0.00732873	297.157	0.0909455	0	4.07632	1		69	99.6714	64.5202	-0.00733449	290.177	0.341882	0	6.40535	1
299	80.178	10.9719	-0.00677598	253.636	0.090587	0	63.9994	1		975	58.3282	15.6895	-0.00771121	276.494	0.0704023	0	44.9933	1		331	33.9162	13.2086	-0.00699506	275.784	0.0686863	0	23.6725	1		263	92.9898	8.13469	0.00441692	-174.263	0.319552	0	11.7528	1		71	75.3878	16.7534	0.00743682	-294.516	0.17671	0	12.6104	1
307	115.465	12.4076	-0.00759462	284.329	0.167984	0	6.11708	1		979	103.112	11.3511	-0.0144616	519.852	0.0492808	0	20.0133	1		331	10.2614	14.1232	-0.00689747	271.646	0.106905	0	23.6725	1		268	100.963	19.8289	-0.00364599	141.726	0.257802	0	14.1535	1		71	72.5724	56.3081	-0.00654248	256.594	0.23545	0	10.766	1
308	38.4434	22.534	-0.0074773	279.931	0.0657003	0	17.5595	1		981	88.3425	24.8567	-0.0073777	264.471	0.0787835	0	20.0133	1		332	92.7039	21.665	-0.00727553	287.677	0.0511135	0	11.1422	1		269	18.6148	14.1553	-0.0041576	163.318	0.2741	0	21.1309	1		71	109.038	70.7501	-0.0058756	228.317	0.245599	0	11.2496	1
308	61.1357	8.81176	-0.00732107	274.073	0.0670058	0	26.5186	1		989	34.9988	21.9393	-0.00408165	145.646	0.141945	0	30.1345	1		336	96.4022	8.94223	-0.00709906	280.194	0.0639336	0	13.2494	1		271	36.3285	25.6766	-0.00694409	280.923	0.121831	0	21.1309	1		72	53.7861	45.4285	-0.00718524	283.848	0.2167	0	4.62189	1
309	109.741	14.5649	-0.00739306	276.772	0.225117	0	6.11708	1		992	82.1419	19.4859	-0.0139503	501.417	0.0505762	0	47.2069	1		339	19.6762	11.6937	-0.00669472	263.049	0.150689	0	26.4501	1		272	81.6594	7.25119	-0.00663541	267.895	0.130486	0	23.0394	1		72	82.4912	71.9392	-0.0091491	367.119	0.204262	0	18.5125	1
310	103.924	7.56781	-0.00675558	252.872	0.205116	0	9.09957	1		994	5.75896	14.6512	-0.0148074	532.318	0.171532	0	30.1345	1		341	46.1106	10.7841	-0.0070923	279.907	0.0743479	0	26.4501	1		278	14.2436	20.8833	-0.00693287	280.449	0.137134	0	17.5956	1		73	33.4877	21.6174	-0.00720499	284.686	0.117556	0	17.5741	1
311	22.8329	14.4935	-0.00664994	248.911	0.0910655	0	9.05766	1		1002	25.4194	25.5516	-0.0302014	1087.28	0.0438067	0	9.45177	1		347	83.0018	12.2343	-0.0070458	277.936	0.0691081	0	11.5021	1		281	46.0099	17.8359	-0.00198523	71.6327	0.353126	0	12.942	1		73	64.7465	24.0091	-0.00708632	279.654	0.220541	0	9.88694	1
314	16.5731	21.0399	-0.00813991	304.773	0.0759036	0	9.05766	1		1003	87.3861	26.3958	-0.00201524	71.1511	0.398159	0	61.9725	1		347	10.4731	18.4584	-0.00665674	261.439	0.0855944	0	55.0254	1		283	58.3432	7.70579	0.00298223	-113.711	0.328802	0	15.9603	1		73	43.7958	61.0546	0.00981926	-395.535	0.186761	0	6.40619	1
317	89.8454	10.3537	-0.00737564	276.119	0.0598693	0	15.5786	1		1005	20.1808	17.6844	-0.00704235	252.382	0.261458	0	9.45177	1		347	65.4285	21.2342	-0.00653659	256.344	0.0602651	0	19.7439	1		284	111.494	9.79524	-0.00690324	279.199	0.200127	0	8.71406	1		73	96.5674	42.4186	-0.00704566	277.93	0.201131	0	6.78394	1
318	98.9006	23.0303	-0.00596904	223.382	0.0699546	0	15.5786	1		1009	97.0741	9.15405	-0.0265665	956.24	0.0443059	0	13.5377	1		348	90.4498	20.9993	-0.00369078	135.677	0.240738	0	11.5021	1		284	29.9863	15.6204	-0.00395941	154.953	0.336706	0	6.38954	1		74	62.8589	9.6954	-0.00668664	262.707	0.231141	0	12.2924	1
320	117.875	5.93178	-0.00737412	276.062	0.0759017	0	25.542	1		1010	94.1469	22.3715	-0.0144395	519.055	0.0485498	0	13.5377	1		353	42.8442	23.4173	-0.00744904	295.034	0.0835969	0	35.469	1		285	116.797	16.7105	-0.006579	265.514	0.164618	0	8.71406	1		74	20.5195	64.0364	-0.0333561	1393.54	0.0690604	0	17.2249	1
326	57.6638	27.4403	-0.00701547	262.615	0.0650922	0	27.4457	1		1017	42.0408	7.20138	-0.0371821	1338.94	0.0429509	0	8.65922	1		353	101.097	6.55573	-0.0203496	842.041	0.0503239	0	16.1542	1		285	94.5928	25.4916	-0.102956	4333.15	0.0439093	0	15.5253	1		74	6.49603	8.95661	-0.0138811	567.764	0.0677871	0	9.92174	1
329	24.2672	8.71062	-0.00744072	278.559	0.0532398	0	10.8677	1		1022	50.4244	9.36848	-0.0267621	963.29	0.0366029	0	8.65922	1		353	112.581	17.9166	-0.00213128	69.552	0.32588	0	16.1542	1		286	74.2656	19.2293	-0.00693883	280.701	0.153299	0	10.685	1		74	81.9736	50.915	-0.00634264	248.121	0.198977	0	7.27364	1
331	33.4363	14.5447	-0.00597201	223.494	0.0982063	0	10.8677	1		1026	23.977	15.6727	-0.00755774	270.962	0.0574439	0	27.1884	1		354	10.5246	8.80598	-0.00704754	278.009	0.104602	0	35.469	1		288	56.2932	26.4306	-0.00622629	250.628	0.116813	0	18.8367	1		74	93.1972	54.8206	-0.00429181	161.162	0.327691	0	8.45927	1
332	100.578	23.0974	-0.0377473	1414.83	0.0371321	0	10.6346	1		1052	92.2604	11.586	-0.0145054	521.43	0.0328238	0	inf	1		355	81.8684	19.5798	-0.00171358	51.8405	0.387523	0	23.2239	1		289	83.7745	14.356	0.00285623	-108.393	0.378359	0	10.685	1		75	81.8362	5.91643	-0.0214187	887.37	0.1021	0	11.5157	1
337	39.9384	24.3836	-0.00681193	254.984	0.0968776	0	12.3134	1		1062	9.1062	8.56816	-0.00709611	254.32	0.0653578	0	100.448	1		362	102.8	26.3196	-0.00750057	297.219	0.0647361	0	inf	1		292	58.2293	6.88905	-0.00288276	109.513	0.266901	0	13.5654	1		76	110.422	31.7268	0.00547148	-211.182	0.266077	0	17.5004	1
338	48.2343	15.2843	-0.00701176	262.476	0.0730823	0	12.3134	1		1066	108.074	25.7481	-0.00736117	263.876	0.113427	0	36.4069	1		368	53.635	25.3009	-0.00679237	267.19	0.0769951	0	12.5436	1		294	110.633	19.655	-0.00701264	283.816	0.106839	0	27.3758	1		76	7.7414	34.2555	-0.00720119	284.525	0.276656	0	18.2461	1
342	95.0954	23.064	-0.0070898	265.402	0.0715121	0	18.4633	1		1068	72.4768	18.1135	-0.044268	1594.39	0.0403078	0	36.4069	1		369	65.8838	22.5972	-0.00686731	270.367	0.0643318	0	12.5436	1		294	69.3791	14.6157	0.00244846	-91.1837	0.376836	0	10.5945	1		76	79.0222	44.267	0.0034696	-126.299	0.34366	0	7.27364	1
347	79.6839	12.8965	-0.00734218	274.865	0.0623804	0	12.1269	1		1072	30.1374	17.9965	-0.00637828	228.442	0.0854013	0	16.1807	1		374	25.0704	27.2426	-0.00666792	261.913	0.123194	0	16.2693	1		297	79.745	16.8049	-0.00243514	90.6214	0.391957	0	10.5945	1		76	38.5455	57.3839	-0.00647002	253.522	0.322859	0	6.28941	1
347	14.8612	22.0888	-0.00614042	229.808	0.147653	0	4.82064	1		1073	14.5242	13.7489	-0.00156503	54.9209	0.384427	0	16.1807	1		376	14.7505	14.6652	-0.0144715	592.799	0.0310101	0	16.2693	1		305	54.9452	24.4104	-0.00613829	246.914	0.0992151	0	17.8718	1		77	15.8204	5.566	-0.00729371	288.447	0.390806	0	6.02354	1
348	102.742	8.97167	-0.00741341	277.535	0.0648246	0	23.3898	1		1084	53.8854	7.20744	-0.0281535	1013.45	0.0393736	0	40.5194	1		377	113.505	21.8408	-0.00689763	271.653	0.0623907	0	88.5997	1		306	57.4585	6.71613	0.00242495	-90.1911	0.430492	0	17.8718	1		78	74.5982	24.8441	-0.00828218	330.36	0.157756	0	9.88694	1
348	68.9357	7.28057	-0.0073075	273.564	0.073049	0	12.1269	1		1085	13.4084	9.06	-0.00205239	72.4905	0.306346	0	40.0884	1		389	70.6739	9.33328	-0.0068463	269.477	0.0677224	0	22.6509	1		309	93.8247	25.0234	0.00272422	-102.822	0.33083	0	8.53834	1		78	51.0531	6.2709	-0.00863698	345.404	0.24621	0	11.8247	1
351	19.6141	21.2833	-0.00698048	261.304	0.132413	0	4.82064	1		1089	115.443	8.43716	-0.027534	991.118	0.0384914	0	61.5698	1		391	48.0518	8.1921	-0.00680283	267.634	0.0670687	0	22.6509	1		310	112.546	27.466	-0.00693298	280.454	0.101273	0	9.69177	1		78	16.453	11.5562	-0.00688956	271.311	0.313622	0	6.02354	1
358	9.23667	9.7723	-0.0140436	526.119	0.0530054	0	98.6444	1		1090	52.7036	16.995	-0.0140149	503.747	0.0458119	0	40.0884	1		399	90.6643	20.7657	-0.133787	5651.98	0.0301981	0	19.27	1		313	97.683	17.4065	-0.00615543	247.637	0.130432	0	8.53834	1		78	20.9745	46.8176	-0.00621388	242.661	0.255181	0	7.45161	1
358	107.859	11.8603	-0.00716169	268.097	0.0768066	0	98.6444	1		1095	102.197	21.8853	-0.0129695	466.06	0.0490608	0	12.2049	1		401	77.3862	6.80049	-0.0159184	654.15	0.0360831	0	19.27	1		313	62.0437	13.3775	0.00316304	-121.343	0.241193	0	15.8276	1		79	47.2326	25.8512	-0.00695469	274.072	0.231028	0	9.57696	1
364	17.6664	22.04	-0.0065283	244.35	0.0753517	0	62.7056	1		1100	90.9436	17.1618	-0.00697383	249.912	0.102348	0	12.2049	1		409	90.0649	19.7713	-0.00305951	108.91	0.248113	0	7.99929	1		315	110.112	18.085	-0.00703063	284.575	0.13582	0	9.30529	1		79	28.3988	46.1805	-0.00661951	259.86	0.203145	0	7.45161	1
367	79.4525	11.3409	-0.00686811	257.091	0.0964654	0	43.5166	1		1124	27.1779	22.7821	-0.00722522	258.974	0.0782674	0	28.316	1		412	82.1583	20.9857	-0.00232046	77.5734	0.252926	0	7.99929	1		316	106.914	6.45382	0.00329227	-126.797	0.337083	0	8.62379	1		79	100.308	46.407	-0.00697645	274.995	0.131505	0	11.0161	1
372	121.423	22.8385	-0.00682165	255.348	0.0849582	0	43.5166	1		1126	54.223	14.394	-0.00695674	249.295	0.0642114	0	28.316	1		415	100.431	13.143	-0.00236658	79.5288	0.381367	0	19.8843	1		318	37.2031	27.4765	-0.0324896	1359.08	0.040366	0	23.8278	1		80	89.4983	35.2813	-0.00436696	164.348	0.243823	0	13.8019	1
372	27.552	21.9118	-0.00752658	281.778	0.0656831	0	24.2228	1		1136	52.2737	21.1758	-0.0748082	2695.38	0.0449845	0	inf	1		419	72.252	12.8557	-0.00132202	35.2378	0.468741	0	28.18	1		319	101.994	13.5364	-0.0139195	575.322	0.0494954	0	8.62379	1		80	43.6414	61.0703	-0.0159452	655.286	0.149472	0	6.28941	1
376	51.2322	27.0103	-0.00664253	248.633	0.0697952	0	9.19462	1		1143	94.8151	18.7202	-0.0150253	540.172	0.0540715	0	41.4573	1		429	103.551	15.6084	-0.00623958	243.751	0.0705366	0	55.5651	1		323	13.7794	23.1073	0.00201349	-72.8254	0.368149	0	23.8278	1		81	52.6905	17.9816	-0.00519667	199.53	0.365747	0	7.78658	1
379	71.7635	23.8723	-0.00723063	270.682	0.0673944	0	12.3505	1		1145	15.4986	9.60062	-0.00784673	281.38	0.0766194	0	40.1239	1		434	48.6948	24.4579	-0.00680205	267.6	0.146879	0	15.3429	1		325	53.4909	19.2557	-0.00606881	243.981	0.326344	0	5.41171	1		82	103.29	16.2256	-0.00731855	289.501	0.186099	0	7.06299	1
379	91.5015	26.1121	-0.00682906	255.626	0.119502	0	19.8646	1		1147	55.4377	5.75383	-0.0530652	1911.53	0.0478661	0	27.5922	1		436	116.67	18.4039	-0.00733481	290.19	0.069088	0	68.2446	1		327	49.7347	15.3599	-0.00746553	302.931	0.206533	0	5.41171	1		82	40.5991	54.6485	-0.00837855	334.447	0.298671	0	7.10594	1
380	59.4521	22.8902	-0.00697656	261.157	0.074187	0	9.19462	1		1162	38.0629	12.929	-0.014296	513.88	0.0572163	0	15.2959	1		438	36.7238	14.8611	-0.00173644	52.8102	0.373024	0	15.3429	1		328	113.63	8.31923	-0.0206125	857.8	0.0399603	0	33.6214	1		83	84.0083	19.2774	-0.00634864	248.375	0.155792	0	10.9334	1
381	28.486	8.46877	-0.0110316	413.191	0.0508299	0	17.9818	1		1163	82.1676	18.1328	-0.0542962	1955.91	0.0450624	0	44.4106	1		441	11.1882	14.3641	-0.00713143	281.567	0.0790162	0	25.5405	1		328	59.9206	20.3075	0.00294598	-112.182	0.351259	0	6.51512	1		83	60.9592	21.4589	-0.00716213	282.869	0.250236	0	5.25123	1
382	10.6863	11.0218	-0.00759985	284.525	0.161667	0	5.27738	1		1166	24.2452	19.4892	-0.0211618	761.396	0.0480222	0	15.2959	1		448	33.6322	21.0171	-0.00644251	252.355	0.0579239	0	16.7016	1		329	33.5617	14.8854	-0.00679156	274.485	0.097717	0	16.18	1		84	110.321	16.899	-0.00774229	307.468	0.138674	0	7.06299	1
387	38.5961	11.169	-0.0072716	272.218	0.0593078	0	22.8508	1		1186	109.35	20.4486	-0.0157184	565.158	0.0405069	0	31.2422	1		456	72.5701	15.4683	-0.00718067	283.654	0.0492617	0	8.84184	1		332	68.0994	23.9725	0.00279561	-105.835	0.277405	0	8.96246	1		84	47.9597	51.4625	-0.00657447	257.951	0.209912	0	8.02051	1
387	15.7932	9.69093	-0.00708664	265.284	0.108227	0	5.27738	1		1187	14.4633	25.3298	-0.0304707	1096.99	0.0474977	0	67.22	1		456	27.8656	22.4085	-0.0200259	828.315	0.0294268	0	26.0304	1		335	56.7287	10.436	-0.0132364	546.493	0.0569786	0	9.65873	1		85	74.7809	34.7735	-0.0144789	593.111	0.0792349	0	10.5745	1
390	100.055	12.2252	-0.00707199	264.734	0.0673051	0	61.4676	1		1191	79.9098	9.9908	-0.00731622	262.255	0.104158	0	19.4131	1		458	101.099	25.4369	-0.00698706	275.445	0.0982433	0	21.4256	1		335	7.46574	21.9344	-0.0141957	586.98	0.0513226	0	20.2771	1		85	58.1776	62.207	-0.00802474	319.444	0.0974453	0	14.5428	1
396	79.9094	16.506	-0.00666939	249.64	0.0803389	0	61.0807	1		1192	90.4395	26.3001	-0.0506576	1824.74	0.0425206	0	19.4131	1		458	53.8684	23.6068	0.0016137	-47.6055	0.399018	0	20.3958	1		336	118.868	13.848	0.00164262	-57.1729	0.469074	0	51.7685	1		85	102.934	70.3839	-0.00781832	310.692	0.289784	0	30.3528	1
397	19.2025	23.2534	-0.00768824	287.839	0.24242	0	6.67343	1		1195	32.9779	9.20307	-0.0141149	507.353	0.0495773	0	26.9317	1		459	81.1393	17.647	-0.00645239	252.774	0.0742808	0	8.84184	1		338	24.0729	10.2998	-0.0147093	608.654	0.0353182	0	20.2771	1		86	60.2825	16.2515	-0.00735736	291.146	0.225181	0	5.25123	1
397	13.0894	25.9301	-0.00758925	284.128	0.230398	0	6.67343	1		1196	113.314	23.5868	-0.0145731	523.869	0.053103	0	23.0353	1		464	25.3021	19.6358	-0.254801	10783.2	0.0346812	0	45.0863	1		338	49.4458	16.7802	-0.00725352	293.982	0.108247	0	4.18217	1		86	121.119	41.4393	-0.00680847	267.872	0.146648	0	26.8111	1
406	20.4729	17.8373	-0.00686486	256.969	0.0682117	0	25.1671	1		1199	59.9053	9.68431	-0.0125978	452.658	0.0533721	0	20.3865	1		465	69.9599	25.8366	-0.0070275	277.16	0.104048	0	27.0803	1		342	53.3026	15.1631	0.00323188	-124.248	0.339556	0	4.07894	1		86	43.6727	61.1585	0.0159636	-656.066	0.127833	0	7.19905	1
407	45.629	18.5815	-0.00710975	266.15	0.0666338	0	20.6657	1		1200	78.5689	17.8867	-0.00695319	249.168	0.078475	0	20.3865	1		465	121.015	8.5974	-0.00699979	275.985	0.191709	0	53.8868	1		346	57.0212	16.8392	-0.00565447	226.494	0.174522	0	4.07894	1		87	23.8837	63.9141	-0.037968	1589.09	0.0575481	0	8.46678	1
412	25.6758	23.9614	-0.00679319	254.282	0.0766378	0	20.6657	1		1206	106.323	11.328	-0.0143249	514.922	0.0437696	0	31.3489	1		470	42.9658	23.6773	-0.00236333	79.3911	0.246226	0	18.678	1		346	45.2821	19.9793	-0.0019676	70.8885	0.389324	0	9.3555	1		87	37.8219	18.7672	-0.00715635	282.623	0.124468	0	15.5092	1
414	48.2811	19.8856	-0.00709984	265.779	0.0643349	0	22.9698	1		1211	75.0427	13.4057	-0.00582815	208.609	0.0811024	0	31.3489	1		470	24.9656	18.6913	-0.014061	575.39	0.0802109	0	18.678	1		354	70.1225	15.5605	-0.00418136	164.321	0.214533	0	18.8339	1		87	43.2749	36.4059	-0.00700677	276.281	0.208579	0	15.7687	1
424	100.921	5.815	-0.0127771	478.633	0.0514001	0	21.1746	1		1230	82.7872	24.1708	-0.00734159	263.169	0.0798344	0	inf	1		477	57.6437	16.0372	-0.00247447	84.1036	0.256986	0	27.1986	1		355	116.822	10.965	-0.014494	599.57	0.0417768	0	26.972	1		87	93.0132	41.6982	-0.00536167	206.526	0.221709	0	19.5031	1
428	94.6097	26.0271	-0.00783936	293.505	0.055897	0	15.49	1		1237	47.6037	15.1253	-0.022918	824.708	0.0395754	0	inf	1		477	101.831	17.9023	-0.00177564	54.472	0.423963	0	14.9842	1		358	53.7169	24.8111	-0.00720547	291.955	0.0806404	0	18.8339	1		87	7.15698	47.1299	-0.00396359	147.245	0.340198	0	17.5433	1
430	97.5354	10.8159	-0.00710028	265.795	0.177065	0	7.60382	1		1245	46.67	24.4925	-0.00431945	154.22	0.108894	0	inf	1		478	84.3808	21.0265	0.00148964	-42.3455	0.461537	0	17.7279	1		359	28.7291	8.18936	-0.00611023	245.73	0.0773315	0	30.0112	1		90	73.3722	24.2933	-0.0063984	250.485	0.342969	0	6.2701	1
430	6.77025	26.0974	-0.00673422	252.071	0.107296	0	25.6862	1		1252	116.007	14.491	-0.0022318	78.9581	0.294641	0	inf	1		480	114.613	10.0826	-0.00662788	260.215	0.100088	0	14.9842	1		360	89.8882	9.53812	-0.0080674	328.332	0.0905342	0	14.3503	1		90	32.2514	65.2053	-0.00468308	177.753	0.400541	0	8.46678	1
431	104.804	13.0493	-0.00749232	280.494	0.102421	0	7.60382	1		1260	63.9877	25.1443	-0.00757173	271.466	0.0647972	0	25.4125	1		483	9.94286	27.4657	-0.00130738	34.6171	0.462088	0	74.7159	1		362	77.2024	16.2463	-0.00640113	258.007	0.164475	0	9.54019	1		91	11.8339	22.2245	-0.00555113	214.559	0.319949	0	10.141	1
433	64.6333	13.5589	-0.00705699	264.172	0.104635	0	15.7647	1		1261	84.7843	10.5396	-0.0142892	513.634	0.0455454	0	25.4125	1		490	88.641	26.8554	-0.00664824	261.078	0.0760918	0	14.6293	1		364	67.7728	14.7974	-0.0072834	295.244	0.093777	0	9.54019	1		91	13.5621	64.2397	-0.00650259	254.903	0.254889	0	10.3267	1
437	50.5605	20.6639	-0.00643591	240.886	0.0775665	0	15.7647	1		1264	13.4456	19.1832	-0.0071075	254.73	0.0702295	0	19.3402	1		493	23.2403	26.5053	-0.00722454	285.514	0.062214	0	59.7637	1		367	85.7708	23.0283	-0.0527806	2215.47	0.0506155	0	10.9277	1		91	47.8372	70.3404	-0.00510957	195.836	0.464967	0	10.0172	1
442	121.039	17.5656	-0.00659948	247.019	0.0771129	0	12.7876	1		1268	32.6404	21.5505	-0.00693582	248.541	0.0711409	0	19.3402	1		494	99.5457	17.1031	-0.0058095	225.514	0.119306	0	14.6293	1		367	43.7081	22.3275	-0.00197884	71.363	0.328976	0	9.29695	1		91	77.4772	29.0329	-0.00632054	247.183	0.31588	0	6.2701	1
442	113.923	6.941	-0.00742036	277.796	0.06066	0	12.7876	1		1272	12.2939	17.5345	-0.0616099	2219.58	0.0468599	0	7.53432	1		498	82.5361	19.0419	-0.00225114	74.6341	0.328903	0	7.43849	1		368	112.209	17.1235	-0.002145	78.3758	0.381752	0	11.4859	1		92	23.2216	54.1794	-0.00611933	238.652	0.213049	0	9.75723	1
442	78.2458	22.2916	-0.00764741	286.309	0.0653482	0	6.68562	1		1276	55.8274	26.5324	-0.0418111	1505.82	0.0460195	0	33.7729	1		500	113.264	17.4472	-0.00216931	71.1645	0.292817	0	13.7908	1		369	57.2535	6.13609	-0.0026258	98.6683	0.356023	0	13.6263	1		92	24.3673	11.0529	-0.0136334	557.26	0.0972174	0	8.52821	1
445	61.2665	22.4386	-0.00653753	244.696	0.263299	0	5.13532	1		1277	17.4248	12.0173	-0.0242659	873.303	0.115068	0	7.53432	1		502	79.4029	25.7883	-0.00758909	300.972	0.0493148	0	7.43849	1		372	35.0122	19.0389	0.00231809	-85.6811	0.354527	0	9.29695	1		94	51.4946	8.84649	-0.0134235	548.362	0.142367	0	13.294	1
445	11.3419	8.15062	-0.00707381	264.803	0.071521	0	42.8718	1		1277	111.354	22.8636	-0.0305469	1099.74	0.0384693	0	31.3233	1		505	54.4159	24.0036	-0.00255338	87.4495	0.248894	0	25.0507	1		372	107.062	6.8556	-0.00252622	94.4654	0.331906	0	11.4859	1		94	79.5566	37.0128	-0.00607996	236.983	0.201063	0	8.24641	1
447	84.4709	19.8533	-0.00711524	266.356	0.0869826	0	6.68562	1		1278	83.9082	7.7688	-0.054623	1967.7	0.0437711	0	31.3233	1		509	102.629	17.0188	-0.00288664	101.58	0.251588	0	48.7168	1		373	93.8125	18.682	0.00230305	-85.0462	0.359622	0	14.4492	1		95	57.2365	20.8365	-0.00779509	309.707	0.298271	0	13.294	1
447	61.8725	27.538	-0.00684997	256.41	0.235105	0	5.13532	1		1289	21.2516	6.4978	-0.00340586	121.284	0.224618	0	inf	1		519	54.2529	22.2901	-0.00685927	270.027	0.0968858	0	19.66	1		376	79.825	22.3054	-0.00502501	199.927	0.241241	0	14.4492	1		95	10.771	42.3301	-0.00420615	157.53	0.327031	0	17.1878	1
447	53.7352	20.5738	-0.00667528	249.861	0.129721	0	7.75876	1		1297	96.8129	7.25053	-0.00751644	269.473	0.0598804	0	inf	1		520	77.6503	18.6589	-0.00635925	248.825	0.0976522	0	15.9077	1		379	32.0427	6.80518	-0.0150351	622.408	0.0670313	0	15.5659	1		96	88.6912	26.9662	-0.0146573	600.677	0.105937	0	11.4029	1
450	54.2067	7.37181	-0.00635954	238.023	0.0807967	0	13.2104	1		1304	63.8277	8.36162	-0.00712308	255.292	0.067334	0	10.4432	1		524	66.7271	7.09438	-0.00711282	280.778	0.0629165	0	15.9077	1		381	40.6142	19.9164	-0.00763089	309.909	0.0828142	0	7.77485	1		96	43.4586	61.3308	0.00865074	-345.988	0.114679	0	10.0172	1
450	89.3614	11.498	-0.00669933	250.763	0.0679858	0	9.68134	1		1305	30.2343	16.6063	-0.00727385	260.727	0.057254	0	34.5904	1		528	93.1562	5.58869	-0.00192817	60.9396	0.3973	0	26.472	1		381	119.245	11.8944	-0.00695423	281.351	0.269725	0	7.02358	1		96	21.4734	19.0751	-0.00675353	265.543	0.245077	0	7.45835	1
454	105.332	7.19918	-0.00688064	257.56	0.0753499	0	7.64985	1		1309	74.0076	10.6916	-0.0139505	501.424	0.0502621	0	10.4432	1		530	65.9387	20.7571	-0.00734931	290.805	0.0502669	0	13.2668	1		381	7.64335	15.7119	0.00224497	-82.595	0.430564	0	11.3252	1		96	102.287	43.7605	-0.00627531	245.266	0.251856	0	7.28747	1
454	66.9404	20.9558	-0.00746886	279.614	0.0578185	0	18.6191	1		1318	17.5108	11.5278	0.00179378	-63.1672	0.366777	0	84.1584	1		531	52.9973	10.7503	-0.00627656	245.319	0.127803	0	16.3589	1		382	114.895	17.4088	-0.00745459	302.469	0.275685	0	7.02358	1		97	106.487	18.8013	-0.00713652	281.782	0.130739	0	19.5796	1
456	12.2168	14.8955	-0.00692062	259.059	0.0685506	0	32.5571	1		1321	101.493	16.967	-0.0156727	563.512	0.0472966	0	84.1584	1		535	74.2298	10.4002	-0.00698557	275.382	0.0660436	0	13.2668	1		382	62.6888	25.2677	-0.00219921	80.6637	0.311062	0	19.657	1		97	107.929	48.3736	-0.00717579	283.448	0.281654	0	7.28747	1
457	44.2323	20.8095	-0.00664062	248.561	0.0727385	0	22.7086	1		1329	10.4201	16.0407	-0.040793	1469.11	0.0425561	0	27.4557	1		535	34.1129	11.0207	-0.00617335	240.942	0.0817601	0	9.31245	1		383	33.2223	22.3263	-0.00653254	263.553	0.135457	0	7.77485	1		98	87.1467	47.2857	-0.00656103	257.381	0.171478	0	7.12933	1
458	112.981	7.1314	-0.00744927	278.879	0.0789147	0	7.64985	1		1332	37.5869	12.0681	-0.0224891	809.249	0.0429721	0	8.93193	1		538	25.0969	18.485	-0.00311652	111.328	0.195574	0	11.7049	1		386	16.2059	8.29955	-0.00260791	97.9133	0.461856	0	11.3252	1		100	35.6279	15.4705	-0.0140094	573.203	0.0790494	0	14.6063	1
460	100.959	9.79797	-0.0069802	261.293	0.0704712	0	12.3147	1		1337	32.7315	19.565	-0.0137722	494.998	0.0523956	0	8.93193	1		542	39.3432	14.4788	-0.0581335	2444.14	0.0266981	0	4.13868	1		386	80.2209	16.3781	0.00265103	-99.733	0.334538	0	9.29587	1		100	17.4712	12.7815	-0.00734746	290.727	0.144532	0	7.45835	1
462	87.6658	14.5888	-0.0130404	488.506	0.103149	0	4.83045	1		1338	63.6265	22.4582	-0.0614982	2215.55	0.0411937	0	31.0302	1		543	10.9216	25.9077	-0.00688522	271.127	0.0788138	0	16.0011	1		388	85.7432	23.8559	-0.00312944	119.924	0.326363	0	9.29587	1		103	58.6379	10.1394	-0.00574196	222.651	0.336325	0	8.32785	1
465	18.8253	8.64823	-0.0062068	232.296	0.0801943	0	64.3362	1		1350	64.5667	10.7511	-0.00710687	254.708	0.0660948	0	inf	1		543	82.0277	19.2144	-0.00242585	82.0422	0.31878	0	39.3098	1		389	58.1037	23.1997	-0.0136974	565.947	0.0548213	0	20.7908	1		103	94.2576	47.7977	-0.0075612	299.789	0.119597	0	7.12933	1
465	82.8503	14.9682	-0.00632874	236.868	0.335988	0	4.83045	1		1358	98.9248	19.9384	-0.0380958	1371.88	0.054674	0	inf	1		558	111.519	22.6615	-0.00737198	291.766	0.0880699	0	101.228	1		397	20.5642	12.0497	-0.0141543	585.234	0.0445064	0	5.68595	1		103	66.562	72.0987	-0.00748065	296.374	0.140935	0	10.9824	1
473	112.23	22.3786	-0.0072107	269.935	0.0732009	0	13.8044	1		1370	81.5233	19.4204	0.00220192	-77.881	0.310294	0	inf	1		562	10.3197	25.0695	-0.0066077	259.36	0.112775	0	92.6533	1		400	89.2443	10.5239	0.0034847	-134.918	0.22882	0	9.2648	1		103	33.7207	47.6445	-0.0119382	485.381	0.135585	0	13.2546	1
476	99.1773	26.8726	-0.00706786	264.58	0.0821699	0	13.8044	1		1376	31.9567	19.9009	-0.00746782	267.72	0.073599	0	83.9535	1		564	102.596	16.7153	-0.00181473	56.1295	0.379421	0	92.6533	1		401	118.154	11.2179	-0.0228787	953.447	0.067207	0	28.9181	1		103	87.1129	59.974	0.00422903	-158.5	0.289795	0	12.6883	1
486	9.65527	10.0272	-0.00717488	268.592	0.0711426	0	28.6346	1		1379	115.868	17.2459	-0.0481177	1733.17	0.0468469	0	53.0913	1		570	23.2477	9.00675	-0.00713702	281.804	0.0647406	0	17.2958	1		402	18.8595	6.62537	0.00231343	-85.4846	0.499309	0	5.68595	1		103	95.1564	73.9291	-0.0579464	2436.21	0.0416365	0	16.1072	1
487	33.958	25.1703	-0.0061428	229.897	0.0772531	0	18.4504	1		1382	62.8324	19.6736	-0.0140624	505.459	0.0481829	0	53.0913	1		572	107.425	15.6322	-0.00691731	272.487	0.0639161	0	47.3615	1		403	32.0264	6.51716	-0.00347868	134.664	0.29751	0	13.1673	1		104	75.7166	16.7867	-0.0101705	410.429	0.148358	0	10.8188	1
489	75.0373	27.3772	-0.00728006	272.536	0.0559498	0	17.3877	1		1392	86.4722	26.9634	-0.00705074	252.684	0.0687055	0	inf	1		573	40.5434	9.06593	-0.006816	268.192	0.0597549	0	17.2958	1		405	43.5811	16.2226	0.00183238	-65.1815	0.455742	0	15.0899	1		104	110.085	23.1122	-0.0143157	586.193	0.0683256	0	29.3239	1
489	49.2794	14.8906	-0.00671318	251.282	0.0763277	0	18.4504	1		1400	113.564	20.2939	-0.00645725	231.289	0.0767452	0	94.2274	1		577	60.1342	18.2102	-0.0064416	252.317	0.074952	0	21.6198	1		408	85.5633	8.07456	-0.012274	505.872	0.154988	0	11.2715	1		104	16.3364	70.1103	-0.00590508	229.567	0.250793	0	21.1329	1
490	86.9567	9.23523	-0.00740705	277.297	0.0640745	0	14.6575	1		1402	19.421	16.3014	-0.0250273	900.752	0.0565023	0	94.2274	1		580	95.9779	25.1854	-0.00821069	327.329	0.0544819	0	16.3688	1		411	91.0935	17.8962	-0.00688775	278.545	0.144207	0	9.28114	1		104	36.527	61.2418	-0.00642531	251.626	0.216852	0	13.8839	1
491	91.8761	23.0426	-0.0064472	241.309	0.101577	0	14.6575	1		1413	110.527	17.2287	-0.00738173	264.617	0.0823225	0	8.86598	1		581	120.186	18.7578	-0.0158088	649.499	0.0403957	0	10.2347	1		412	120.511	17.2415	-0.00629726	253.623	0.154384	0	10.5438	1		105	5.98409	14.1998	-0.00744914	295.038	0.190429	0	11.5744	1
501	52.4286	22.3441	-0.00698201	261.361	0.0670513	0	21.5634	1		1416	13.0314	14.5062	-0.00313542	111.535	0.180734	0	91.0711	1		583	112.346	25.3364	-0.00692708	272.902	0.130756	0	10.2347	1		413	117.632	27.3847	-0.00593737	238.434	0.199279	0	6.15188	1		105	41.7504	35.776	-0.00733692	290.28	0.152875	0	14.3295	1
506	36.8339	7.45169	-0.007132	266.984	0.0627336	0	11.7095	1		1417	104.042	11.1829	-0.00370272	131.986	0.182127	0	8.86598	1		590	42.245	18.3512	-0.00695122	273.925	0.0530499	0	inf	1		415	92.5928	27.0554	-0.00843653	343.912	0.0722365	0	9.28114	1		105	66.9606	10.4323	-0.00750065	297.222	0.21484	0	8.32785	1
509	7.9523	25.1681	-0.00712944	266.888	0.0628159	0	33.8824	1		1422	113.867	16.5062	-0.0221539	797.163	0.0434469	0	11.1746	1		600	111.589	23.8535	-0.00623619	243.607	0.0851247	0	18.2647	1		417	62.9762	14.6512	-0.00256207	95.9783	0.358442	0	20.6598	1		107	20.5841	49.4086	-0.0065285	256.001	0.291283	0	13.2546	1
510	73.9477	27.0055	-0.00683204	255.738	0.0753859	0	30.2595	1		1432	32.6439	18.1243	-0.0292743	1053.86	0.050031	0	5.88164	1		601	100.148	9.61623	-0.00762667	302.566	0.0471702	0	18.2647	1		418	111.981	24.9534	0.00186485	-66.5521	0.474778	0	6.15188	1		108	57.2593	66.2615	-0.00731823	289.487	0.129704	0	10.9824	1
511	46.9162	13.4065	-0.00706541	264.488	0.063571	0	11.7095	1		1437	26.9955	16.4846	-0.0218856	787.491	0.0581432	0	5.88164	1		602	47.9944	17.6674	-0.00631381	246.898	0.0777622	0	52.7717	1		421	81.5204	23.7585	-0.0114817	472.435	0.038032	0	15.4062	1		110	107.855	20.4067	-0.00748651	296.622	0.14152	0	25.782	1
520	107.562	21.7403	-0.0071058	266.002	0.0678776	0	27.8671	1		1442	98.2505	16.5783	-0.00711714	255.078	0.0807834	0	71.2551	1		610	5.70142	21.8962	-0.00700484	276.199	0.0619548	0	37.8472	1		422	37.1322	8.78984	-0.00539905	215.714	0.202612	0	20.1878	1		111	62.596	49.0109	-0.00522596	200.772	0.238119	0	12.9731	1
520	31.3664	17.0277	-0.00697877	261.239	0.0722658	0	54.4613	1		1448	95.8663	23.9885	-0.00834774	299.442	0.0695105	0	24.6951	1		612	119.312	22.2689	-0.00234507	78.6168	0.28724	0	18.5095	1		426	91.4001	11.9372	-0.0111746	459.474	0.122737	0	15.4062	1		112	66.568	14.9601	-0.00686862	270.423	0.198569	0	17.6659	1
522	84.6684	5.85062	-0.00731325	273.78	0.0570164	0	27.8671	1		1450	71.5529	19.6636	-0.00724128	259.553	0.0866122	0	24.6951	1		614	43.4819	19.6498	-0.00668426	262.606	0.0649247	0	37.8472	1		426	47.6186	26.0404	0.00202306	-73.2294	0.384696	0	18.067	1		113	7.29176	60.4055	-0.00718267	283.739	0.155619	0	10.1353	1
526	42.2897	16.1704	-0.00669595	250.636	0.0755373	0	43.6171	1		1461	30.7955	20.4773	-0.00965493	346.567	0.0620598	0	inf	1		617	102.46	14.6132	-0.0264559	1100.96	0.0377747	0	18.5095	1		428	29.6948	23.7697	-0.0058804	236.03	0.134323	0	12.5668	1		114	120.736	65.4095	-0.0071764	283.473	0.160273	0	11.9397	1
528	96.9918	14.4348	-0.00703431	263.322	0.0658789	0	54.7296	1		1477	26.617	24.3832	-0.00744908	267.045	0.0598004	0	33.0802	1		620	31.3384	19.173	-0.00410559	153.266	0.140346	0	29.2844	1		431	66.8035	25.9459	-0.00695464	281.368	0.108812	0	16.8399	1		114	16.7262	64.109	-0.00424894	159.344	0.362403	0	10.1353	1
536	19.3626	25.9001	-0.00711282	266.265	0.070077	0	inf	1		1479	56.6033	10.4146	-0.0144079	517.914	0.0516879	0	33.0802	1		625	60.5948	20.454	-0.00685026	269.645	0.0595097	0	29.2844	1		433	42.1887	22.4184	-0.00773781	314.422	0.0951038	0	12.5668	1		114	111.463	72.9302	-0.00601161	234.085	0.272893	0	11.9397	1
548	13.1822	8.87239	-0.00615758	230.451	0.0945494	0	15.5159	1		1485	46.307	25.5081	-0.006975	249.954	0.0703497	0	18.0998	1		629	113.327	10.9166	-0.00712454	281.274	0.0598091	0	12.817	1		433	120.427	5.83345	-0.00586115	235.217	0.136459	0	28.8304	1		115	58.5668	30.7103	-0.00690042	271.772	0.135811	0	11.2072	1
549	80.4887	5.94359	-0.00691222	258.744	0.0810828	0	8.9481	1		1488	38.1973	9.32679	-0.00710663	254.699	0.080249	0	18.0998	1		634	100.51	11.0218	-0.00647022	253.53	0.0858981	0	9.85313	1		434	91.5964	5.82249	-0.00760761	308.927	0.172851	0	26.4534	1		115	102.385	57.1921	-0.00625095	244.233	0.216484	0	17.5547	1
549	92.5691	24.446	-0.00676922	253.383	0.0901725	0	8.90103	1		1495	26.3741	26.7924	-0.00741788	265.92	0.0700305	0	35.0981	1		636	94.6676	18.9556	-0.00676613	266.077	0.0804814	0	9.85313	1		435	65.3555	9.16842	0.00226208	-83.3173	0.46966	0	14.5685	1		115	87.8167	66.9867	-0.0140426	574.61	0.0839061	0	17.1666	1
550	31.8019	15.5236	-0.00646401	241.94	0.233402	0	4.89374	1		1500	94.4601	12.9407	-0.00707522	253.567	0.0754498	0	20.2851	1		638	22.8324	16.8796	-0.00151253	43.3158	0.437316	0	10.5551	1		437	50.9438	7.03714	-0.00585958	235.151	0.175938	0	14.5685	1		116	113.042	42.1964	-0.00673302	264.673	0.154006	0	12.6519	1
551	61.3603	14.4434	-0.00711518	266.354	0.0759332	0	11.074	1		1505	112.766	21.68	-0.0133252	478.881	0.050861	0	20.2851	1		640	118.346	8.25615	-0.00724859	286.534	0.072224	0	25.9832	1		437	20.6163	13.7499	-0.0901492	3792.62	0.0442376	0	23.249	1		118	61.7343	18.1909	-0.00656709	257.638	0.319511	0	7.48386	1
551	61.4851	25.5167	-0.00715193	267.731	0.0674086	0	11.074	1		1506	69.1193	5.60149	-0.00784038	281.151	0.0739575	0	13.1029	1		641	12.2773	16.8831	-0.00672232	264.22	0.0719449	0	10.5551	1		445	87.1357	13.6078	-0.00791518	321.908	0.0851512	0	14.194	1		118	82.7524	50.5842	-0.00767872	304.773	0.332147	0	16.4469	1
552	26.9369	16.0524	-0.00585654	219.164	0.303958	0	4.89374	1		1506	79.7897	13.206	-0.0302533	1089.15	0.0398892	0	13.1029	1		642	75.7338	24.9296	-0.00708406	279.558	0.0491627	0	43.663	1		445	94.1669	25.938	-0.00372088	144.887	0.285604	0	14.194	1		118	58.2751	11.5545	-0.0058733	228.22	0.400727	0	7.48386	1
553	47.9197	10.2269	-0.00707933	265.01	0.0649331	0	14.0865	1		1518	22.6473	12.6784	-0.0559718	2016.32	0.0466097	0	55.2286	1		644	33.9622	12.2178	-0.0411377	1723.49	0.032319	0	22.181	1		446	22.282	21.5936	-0.0188574	783.729	0.0386975	0	12.29	1		118	109.09	30.1776	-0.00614887	239.904	0.291984	0	8.80425	1
553	101.048	21.7361	-0.0076417	286.094	0.079447	0	8.90103	1		1518	77.3524	20.2653	-0.0589745	2124.57	0.0497538	0	55.2286	1		648	111.406	25.5838	-0.00722378	285.482	0.068577	0	78.5886	1		446	108.232	15.9712	0.00173407	-61.0323	0.499893	0	17.2385	1		119	33.0599	30.5566	-0.00938959	377.316	0.301628	0	8.22323	1
557	80.847	18.1916	-0.00698047	261.303	0.06789	0	20.5093	1		1524	77.2691	19.6651	-0.00310356	110.386	0.279416	0	inf	1		656	86.5555	13.2963	-0.00619955	242.053	0.0706738	0	inf	1		447	58.5292	22.3102	-0.0468451	1964.96	0.035287	0	29.9009	1		119	45.4069	72.4571	-0.0558395	2346.87	0.0633551	0	21.9034	1
569	66.959	23.6868	-0.00732545	274.237	0.0793326	0	12.9788	1		1530	31.7495	16.8475	-0.00734674	263.355	0.059602	0	inf	1		663	35.5375	8.70622	-0.00722625	285.587	0.0615712	0	76.1138	1		450	27.2935	10.3718	-0.0146579	606.488	0.0552664	0	4.01714	1		119	47.3936	31.5828	-0.00675284	265.514	0.21483	0	11.2072	1
569	58.9821	13.4487	-0.00195794	72.996	0.294037	0	12.9788	1		1544	18.8601	23.5355	0.00133868	-46.7606	0.449111	0	50.6566	1		666	111.536	12.8861	-0.00699647	275.844	0.0768979	0	36.6769	1		455	13.1926	17.2661	-0.00583879	234.274	0.144303	0	7.0456	1		120	9.33869	59.9776	-0.00579025	224.698	0.235269	0	13.5487	1
571	116.956	14.1261	-0.0669819	2510.91	0.0421574	0	37.3395	1		1549	67.1445	8.21512	-0.0193105	694.659	0.0409904	0	38.2995	1		679	96.9955	13.3984	-0.00936485	376.267	0.121461	0	23.0301	1		456	40.9625	7.01824	0.00276582	-104.578	0.461959	0	17.4959	1		120	31.8533	22.4224	-0.00659293	258.733	0.250407	0	8.22323	1
576	79.6193	13.6406	-0.00744035	278.545	0.0599318	0	37.3395	1		1550	29.1309	12.8861	-0.0402556	1449.74	0.0440465	0	38.2995	1		681	67.6204	9.75376	-0.00788294	313.432	0.156097	0	6.99192	1		457	119.163	23.7131	-0.00714276	289.308	0.316136	0	30.6612	1		121	7.17944	46.6021	-0.006662	261.662	0.129894	0	13.5487	1
577	6.46767	5.55944	-0.0073276	274.318	0.0650736	0	73.5966	1		1557	97.8852	12.3056	-0.0138793	498.858	0.0496281	0	36.3313	1		683	73.9771	12.6657	-0.00736677	291.545	0.127441	0	6.99192	1		458	8.37194	12.1278	-0.00198715	71.7138	0.44723	0	7.0456	1		121	58.8684	51.6805	-0.00607331	236.701	0.293648	0	11.0096	1
587	15.9455	25.7009	-0.00724952	271.39	0.0702283	0	26.5921	1		1557	61.5625	11.5173	-0.0202028	726.826	0.0482778	0	21.2808	1		684	20.065	6.65633	-0.00642385	251.564	0.0645588	0	28.6246	1		461	90.9501	11.7078	-0.00264316	99.4009	0.374909	0	27.8156	1		121	29.839	57.0493	-0.169489	7165.8	0.0620058	0	9.29826	1
588	50.6674	9.14543	-0.00671793	251.46	0.0790259	0	13.1266	1		1561	40.5227	8.32409	-0.00810952	290.854	0.0706718	0	21.2808	1		686	47.9268	13.2206	-0.00241584	81.6175	0.28055	0	19.9964	1		466	61.7996	11.6896	-0.0198793	826.859	0.0497519	0	28.5059	1		122	99.1993	50.6081	-0.00879813	352.238	0.121565	0	10.5095	1
589	114.663	19.1142	-0.00685556	256.62	0.0735771	0	4.02276	1		1571	12.3914	5.61556	-0.00720415	258.215	0.084887	0	52.794	1		696	53.4585	16.3787	-0.00641078	251.01	0.0649949	0	inf	1		467	110.736	17.4364	-0.0143876	595.079	0.0544831	0	18.0159	1		122	87.9722	24.5627	-0.00639763	250.452	0.186052	0	9.21905	1
590	41.5757	18.6138	-0.00706075	264.313	0.0677475	0	12.2625	1		1574	79.4236	18.5594	-0.0269375	969.614	0.0585291	0	16.0359	1		704	39.8071	14.9448	-0.0296479	1236.3	0.0243541	0	inf	1		471	97.0745	5.69232	-0.00304598	116.402	0.31467	0	9.26615	1		122	73.6991	70.2055	-0.0141178	577.801	0.0661562	0	21.6092	1
593	29.4185	17.0101	-0.00749567	280.619	0.067519	0	12.2625	1		1575	61.4133	25.2133	-0.0532172	1917.02	0.0465305	0	9.50619	1		711	116.447	25.3422	-0.0074704	295.939	0.0508151	0	65.1676	1		472	27.3095	14.8914	-0.00793196	322.616	0.102963	0	9.97644	1		123	96.8982	26.8688	-0.0068873	271.215	0.13976	0	9.21905	1
605	104.471	11.4542	-0.011015	412.568	0.0563438	0	25.919	1		1576	67.4661	7.87454	-0.00728263	261.044	0.0732229	0	16.0359	1		714	54.147	6.22262	-0.00662192	259.963	0.0775085	0	14.9794	1		472	88.7728	9.80866	0.00431611	-170.008	0.193146	0	9.26615	1		123	114.329	37.2533	-0.00654989	256.908	0.237087	0	7.39672	1
606	66.3531	7.4918	-0.00687549	257.367	0.0738456	0	16.2983	1		1577	52.8018	21.1871	-0.0188459	677.907	0.177016	0	9.50619	1		719	68.9992	8.17024	-0.00805163	320.585	0.106178	0	14.9794	1		475	118.196	11.1824	-0.00661516	267.04	0.314788	0	6.67431	1		124	47.7906	14.1864	-0.0149901	614.786	0.202949	0	6.29664	1
607	77.9226	22.656	-0.00755871	282.983	0.194539	0	5.37288	1		1586	77.3573	9.78889	-0.00635729	227.685	0.0898089	0	inf	1		719	97.2825	26.0122	-0.034304	1433.73	0.0384742	0	33.4407	1		476	112.528	14.7064	-0.00698819	282.784	0.279781	0	6.67431	1		124	11.3747	23.0481	-0.00261751	90.1689	0.425266	0	20.4882	1
609	79.2548	17.4509	-0.00629229	235.501	0.279431	0	5.37288	1		1596	17.308	10.9714	-0.00147558	51.696	0.452027	0	102.659	1		720	10.8895	14.6826	-0.0067442	265.147	0.0656687	0	48.272	1		479	101.754	20.0635	-0.00774481	314.718	0.100298	0	12.0318	1		125	61.1993	25.1764	-0.00576317	223.55	0.454982	0	8.72219	1
613	71.7203	22.3083	-0.00708454	265.205	0.073397	0	8.96451	1		1597	118.879	25.8805	-0.043485	1566.17	0.0405839	0	102.659	1		720	58.8324	20.3094	-0.00682261	268.472	0.0507714	0	15.8342	1		480	30.9636	14.0156	-0.0175158	727.107	0.0528334	0	13.7208	1		126	52.5437	18.3163	-0.0156208	641.53	0.228854	0	6.29664	1
618	110.757	27.2927	-0.00680186	254.607	0.0801639	0	39.3533	1		1604	84.4394	16.1784	-0.0207655	747.112	0.046496	0	61.1803	1		726	53.882	19.1105	-0.00859809	343.756	0.051078	0	65.9789	1		483	24.3627	26.0442	0.00185492	-66.133	0.459417	0	13.7208	1		126	78.2579	43.0627	-0.00248903	84.7211	0.468885	0	18.6375	1
624	92.2316	10.8639	-0.00639987	239.535	0.0949208	0	31.7717	1		1609	23.3097	13.6917	-0.00206166	72.8247	0.325287	0	10.6351	1		730	118.772	7.17257	-0.0449115	1883.5	0.0318891	0	17.5629	1		485	85.3902	18.4236	-0.0130901	540.316	0.0683313	0	9.91408	1		126	21.2272	53.5428	-0.00627694	245.335	0.31712	0	9.29826	1
626	52.8001	8.57321	-0.00657229	246	0.0917132	0	15.7101	1		1612	101.594	6.09048	-0.022182	798.177	0.0414263	0	32.1772	1		734	105.131	18.2354	-0.0065775	258.079	0.0860402	0	15.807	1		486	57.0019	7.38217	0.00224975	-82.7968	0.424826	0	13.9459	1		127	69.8295	26.4399	-0.00638121	249.756	0.31784	0	5.27233	1
626	119.934	26.4201	-0.0072939	273.054	0.100571	0	31.7717	1		1613	12.9475	11.2984	-0.00854947	306.715	0.0623247	0	9.59375	1		736	18.6462	9.86333	-0.00646803	253.437	0.16471	0	10.1858	1		487	48.8325	18.6848	-0.00766889	311.513	0.090705	0	13.9459	1		130	32.3276	63.0878	-0.00310344	110.773	0.476553	0	11.1605	1
629	28.7695	10.7828	-0.0188955	708.027	0.0591075	0	9.04792	1		1615	32.0883	7.36247	-0.0141178	507.458	0.0515353	0	10.6033	1		736	44.8527	18.954	-0.00153938	44.4543	0.393682	0	27.7384	1		487	76.5064	14.0228	-0.00721855	292.507	0.147341	0	9.91408	1		131	22.4091	68.2043	-0.0129748	529.333	0.0946014	0	11.1605	1
630	37.1383	7.34358	-0.00946953	354.624	0.147878	0	9.04792	1		1616	76.9857	26.8225	-0.00693974	248.683	0.0750787	0	32.1772	1		737	85.6748	24.4263	-0.00644331	252.389	0.278813	0	5.04287	1		490	66.0333	23.2263	-0.0144645	598.323	0.0384386	0	13.9424	1		131	25.0725	21.5592	-0.00711322	280.794	0.225984	0	13.9502	1
633	105.607	13.3535	-0.0071116	266.22	0.146627	0	14.3994	1		1622	85.7255	17.6351	-0.041011	1476.97	0.0395456	0	63.462	1		737	16.9124	19.9004	0.00179176	-55.1557	0.405974	0	10.1858	1		494	113.226	19.4142	-0.0133516	551.353	0.0462879	0	7.40978	1		132	21.8533	7.98552	-0.00493013	188.228	0.304478	0	13.9502	1
634	92.3903	7.63928	-0.00712919	266.879	0.0631957	0	14.3994	1		1629	112.373	6.435	-0.00709736	254.365	0.0788816	0	48.051	1		739	90.3095	26.4136	-0.00640362	250.706	0.281096	0	5.04287	1		495	88.9982	5.89341	-0.0067361	272.145	0.159436	0	16.6743	1		132	65.3885	23.5982	-0.0140432	574.638	0.0844771	0	5.27233	1
634	75.749	21.5828	-0.00738055	276.303	0.0701145	0	21.7107	1		1633	64.9531	14.1976	-0.00702994	251.934	0.0716438	0	13.9528	1		742	118.463	6.60733	-0.00285179	100.103	0.267833	0	34.4223	1		495	38.5658	8.50832	-0.0135722	560.664	0.247693	0	19.8286	1		132	25.7965	39.4535	-0.00645808	253.015	0.347254	0	4.961	1
637	17.9422	11.9737	-0.00662595	248.011	0.078412	0	58.6	1		1634	52.2329	19.9316	-0.00168983	59.4197	0.411312	0	13.9528	1		744	49.9468	11.6054	-0.00649471	254.569	0.0721039	0	42.9935	1		496	22.9846	20.772	-0.00603437	242.528	0.159842	0	7.26109	1		132	120.274	56.9947	-0.00663469	260.504	0.191339	0	27.6699	1
644	111.179	19.7128	-0.00673843	252.229	0.0717074	0	4.57877	1		1638	22.9849	26.6792	-0.00751625	269.466	0.0740008	0	15.9137	1		750	73.2579	11.5181	-0.00653229	256.162	0.0742792	0	23.3454	1		496	6.32606	21.4434	-0.00637269	256.807	0.274979	0	14.6042	1		132	81.003	67.2382	-0.0072907	288.32	0.138904	0	9.70604	1
646	75.901	27.0584	-0.00906499	339.457	0.0394073	0	18.4426	1		1643	101.087	8.30846	-0.00647657	231.985	0.134452	0	80.2338	1		752	97.4661	8.75654	-0.00749247	296.875	0.0636164	0	24.3651	1		497	113.028	26.8214	-0.00343352	132.758	0.408477	0	7.40978	1		133	97.5795	19.7963	-0.0143223	586.472	0.0644176	0	16.8657	1
648	90.656	15.994	-0.00750411	280.936	0.0631057	0	18.4426	1		1663	116.974	13.9603	-0.00781529	280.247	0.0762101	0	33.3214	1		752	43.1533	9.86405	-0.00733871	290.356	0.0783828	0	18.2132	1		498	84.3006	22.1004	-0.0024527	91.3623	0.429239	0	13.1894	1		133	113.822	15.2526	-0.00737032	291.696	0.146174	0	14.65	1
649	109.096	23.7906	-0.00709519	265.604	0.0935271	0	4.38206	1		1663	85.8097	25.7551	-0.0149458	537.306	0.0504239	0	33.3214	1		753	25.2108	6.73574	-0.00794967	316.261	0.075389	0	15.9242	1		499	103.911	13.3524	-0.00156177	53.7603	0.464749	0	11.1132	1		134	21.5809	36.838	-0.0059821	232.833	0.4353	0	4.961	1
652	13.2057	6.57237	-0.00705504	264.099	0.0668027	0	36.7021	1		1664	18.5816	11.4453	-0.0088762	318.493	0.0649559	0	68.7341	1		756	16.6718	20.1769	-0.00276805	96.552	0.247579	0	15.9242	1		500	19.2109	14.5686	-0.00328771	126.604	0.293631	0	7.26109	1		135	69.029	13.6564	-0.00808583	322.035	0.195444	0	10.3653	1
655	111.436	27.4165	-0.00724141	271.087	0.0884342	0	65.7397	1		1676	106.236	21.942	-0.00748192	268.228	0.0801253	0	17.3555	1		764	105.29	25.4799	-0.00607218	236.652	0.103162	0	13.3725	1		503	90.5655	10.4939	-0.00420495	165.317	0.224939	0	6.95737	1		135	55.3987	16.0706	-0.00658576	258.429	0.215286	0	8.54348	1
659	6.88767	20.6035	-0.00731497	273.844	0.07462	0	26.3935	1		1678	89.4253	17.6292	-0.00749957	268.865	0.0739039	0	17.3555	1		767	44.4503	26.0352	-0.006945	273.662	0.186011	0	42.2013	1		508	96.69	13.7946	-0.00737669	299.181	0.123794	0	6.95737	1		136	37.3812	39.7225	-0.00625393	244.359	0.20903	0	11.5878	1
660	33.2758	21.1364	-0.00719037	269.173	0.0558599	0	12.7466	1		1686	62.6095	21.1777	-0.00780153	279.751	0.06783	0	inf	1		768	85.9479	18.3609	-0.00762478	302.485	0.0570949	0	14.2541	1		508	89.2128	26.2057	-0.00250983	93.7734	0.319377	0	14.4894	1		136	7.88924	49.578	-0.0123572	503.149	0.133232	0	18.3295	1
661	63.9007	16.8959	-0.00752555	281.74	0.0957691	0	6.75303	1		1695	43.1097	10.8059	-0.0575495	2073.2	0.0536809	0	37.1921	1		768	99.3476	13.5001	-0.00670648	263.548	0.0695212	0	13.3725	1		510	121.263	17.5924	-0.0198236	824.505	0.0357251	0	24.865	1		137	90.2108	70.3081	-0.00305939	108.905	0.446907	0	9.70604	1
662	113.704	12.0356	-0.00733413	274.563	0.0767493	0	44.3121	1		1695	79.8845	16.3613	-0.00800909	287.233	0.0764626	0	9.60285	1		774	62.6604	22.8343	-0.00642881	251.775	0.0714578	0	inf	1		510	31.3685	23.7678	-0.0057569	230.817	0.177606	0	57.8956	1		139	36.9746	18.0123	-0.00601584	234.264	0.199121	0	10.2856	1
665	69.402	12.9793	-0.00743183	278.226	0.101072	0	6.75303	1		1700	85.1707	8.34434	-0.0075759	271.617	0.0583717	0	9.2886	1		787	85.1164	7.84862	-0.00711048	280.678	0.076865	0	15.5624	1		516	90.7898	25.7663	-0.00667672	269.638	0.107092	0	17.5798	1		139	7.18031	19.9373	-0.0126507	515.592	0.111143	0	8.55142	1
666	27.5512	8.51262	-0.00648779	242.831	0.0870315	0	11.2738	1		1704	81.1613	16.7231	-0.00143565	50.2567	0.467871	0	9.2886	1		791	100.677	8.05463	-0.0420478	1762.08	0.0236409	0	15.5624	1		517	108.362	26.2943	-0.00174402	61.4522	0.473363	0	17.5798	1		139	47.0661	20.0013	-0.0124729	508.054	0.153169	0	9.21322	1
671	16.2775	8.47489	-0.00642376	240.431	0.0806846	0	11.2738	1		1708	89.2602	26.3149	-0.00752473	269.772	0.0714421	0	12.5537	1		795	72.8732	14.0244	-0.0059069	229.644	0.277444	0	28.4379	1		518	51.0887	24.3174	-0.013072	539.555	0.026225	0	17.9463	1		139	37.2179	69.8921	-0.00676724	266.124	0.243975	0	14.8758	1
672	22.2976	23.088	-0.00721457	270.08	0.0686958	0	15.8045	1		1718	63.6286	21.0404	-0.00171934	60.4839	0.31701	0	24.1542	1		797	24.2208	21.1307	-0.00757853	300.524	0.0795446	0	20.9255	1		520	74.4929	17.3145	-0.0821134	3453.47	0.0649731	0	18.3582	1		139	112.635	34.1216	-0.00459167	173.876	0.39228	0	17.7673	1
673	108.927	23.2883	-0.00780948	292.385	0.0639523	0	11.1995	1		1723	43.1594	8.21693	-0.00850778	305.212	0.0630288	0	24.1542	1		802	40.5045	7.98839	-0.00616556	240.612	0.08991	0	20.9255	1		521	52.7681	6.44984	-0.0125785	518.725	0.0402856	0	17.9463	1		140	59.8751	8.79374	-0.00712502	281.295	0.476182	0	8.54348	1
677	75.1779	6.21232	-0.00751085	281.189	0.0706985	0	27.0931	1		1730	71.5211	7.82968	-0.00722618	259.009	0.0999656	0	45.7957	1		808	69.1784	10.5314	-0.00711022	280.667	0.0692809	0	35.3432	1		521	118.25	9.08769	-0.0096242	394.038	0.0901394	0	19.8457	1		140	100.302	58.472	-0.00797516	317.342	0.121143	0	15.5541	1
678	100.456	15.9622	-0.00714565	267.496	0.0810468	0	11.1995	1		1735	116.595	15.9309	-0.00319747	113.771	0.197023	0	45.7957	1		812	34.9904	19.4939	-0.00706229	278.635	0.0474145	0	35.3432	1		526	13.1763	24.82	-0.0056968	228.281	0.125536	0	38.6384	1		141	8.31123	11.461	-0.00639874	250.499	0.188877	0	8.55142	1
682	35.6685	11.244	-0.00768105	287.569	0.164726	0	7.10965	1		1753	21.4568	8.83487	-0.056424	2032.62	0.0634003	0	65.6798	1		819	20.6313	26.2332	-0.00667437	262.186	0.166846	0	inf	1		527	50.1343	13.5491	-0.00223422	82.1412	0.346552	0	16.6615	1		141	83.0184	48.6966	-0.00773494	307.156	0.164406	0	6.91399	1
682	29.2511	8.18402	-0.0075242	281.689	0.1742	0	7.10965	1		1753	87.0539	12.1298	-0.00741064	265.659	0.0909155	0	25.9843	1		833	59.3608	26.9655	-0.0067044	263.46	0.0511097	0	41.6071	1		528	60.8051	26.3451	-0.0124453	513.103	0.0499418	0	16.6615	1		142	102.222	19.7251	-0.00767522	304.624	0.118844	0	12.9408	1
683	61.4304	7.7692	-0.0131777	493.654	0.0530503	0	12.5454	1		1757	112.802	8.63483	-0.00814819	292.248	0.0596094	0	25.9843	1		835	99.72	16.8517	-0.00615034	239.967	0.106414	0	26.5282	1		528	87.4048	27.3254	-0.0141965	587.012	0.038783	0	26.6177	1		142	89.9324	23.7771	-0.00711876	281.029	0.148171	0	12.9408	1
684	14.9313	23.0757	-0.00675789	252.958	0.0818242	0	20.6596	1		1763	101.407	14.6504	-0.0156259	561.825	0.0480514	0	7.69622	1		840	18.6656	7.65167	-0.00641486	251.183	0.0593602	0	18.5722	1		532	110.352	9.10292	-0.00259385	97.3195	0.315081	0	29.3021	1		143	40.9637	55.4956	-0.00622279	243.039	0.155145	0	6.49932	1
687	73.9209	6.59663	-0.00702807	263.088	0.0649204	0	12.5454	1		1763	102.092	6.98474	-0.00764621	274.151	0.196616	0	7.69622	1		840	73.8814	10.842	-0.00687987	270.9	0.0689454	0	26.5282	1		535	65.568	15.582	-0.00528928	211.081	0.167386	0	9.59917	1		143	9.79474	66.1349	-0.0134048	547.569	0.0744868	0	18.0827	1
694	23.6882	27.0641	-0.00676957	253.396	0.0743827	0	12.4125	1		1765	90.3299	22.5985	-0.00741099	265.671	0.0766784	0	13.6335	1		843	14.6485	25.7843	-0.0018815	58.9609	0.326852	0	11.2547	1		539	45.9867	9.7951	-0.0146918	607.916	0.0367416	0	15.3647	1		144	111.031	6.2876	-0.00652852	256.002	0.218286	0	16.067	1
695	42.4912	10.3151	-0.00720041	269.549	0.0582396	0	17.432	1		1780	111.24	17.8859	-0.0016236	57.0324	0.410145	0	inf	1		847	11.8684	14.8783	-0.00679822	267.438	0.0692917	0	11.2547	1		539	114.23	8.41405	-0.00688509	278.433	0.101317	0	7.97359	1		144	69.1228	36.7489	0.00239102	-80.5652	0.422395	0	15.1185	1
695	93.7211	13.7813	-0.00693482	259.592	0.0588378	0	9.846	1		1788	17.1096	15.9011	-0.0201733	725.763	0.0500638	0	inf	1		847	79.1642	25.2363	-0.0074861	296.605	0.130208	0	20.4503	1		540	62.7244	6.41371	-0.018312	760.71	0.0568757	0	9.59917	1		146	33.5802	73.4664	-0.00722739	285.635	0.235554	0	5.27558	1
697	45.2672	27.5246	-0.00703634	263.398	0.0710925	0	17.432	1		1795	40.4975	11.9619	-0.00689143	246.941	0.0832738	0	6.2738	1		852	89.9426	7.85699	-0.0066218	259.958	0.0559523	0	15.713	1		541	114.839	16.3644	-0.003738	145.609	0.27645	0	7.97359	1		146	89.5447	50.9791	-0.0103626	418.572	0.145536	0	6.91399	1
699	16.14	17.2105	-0.00721691	270.168	0.0644659	0	12.4125	1		1795	61.2529	13.5935	-0.00684421	245.239	0.0973685	0	20.8194	1		856	82.6217	21.7602	0.00209603	-68.057	0.327062	0	15.713	1		544	32.2282	16.6347	-0.00454269	179.571	0.233194	0	12.5873	1		147	9.10462	48.0653	-0.0064464	252.52	0.229359	0	14.1581	1
701	101.829	7.9739	-0.00752362	281.667	0.252826	0	6.16552	1		1797	115.561	12.9683	-0.00778291	279.079	0.0642347	0	54.312	1		858	54.4515	24.0109	-0.00270321	93.8028	0.280832	0	19.9421	1		544	9.35887	23.4529	-0.00715025	289.624	0.119931	0	15.9244	1		147	44.5259	28.0428	-0.00665483	261.358	0.180742	0	15.9575	1
710	43.2938	27.2612	-0.00743617	278.389	0.207474	0	5.66075	1		1800	36.4795	7.14359	-0.00726354	260.356	0.232931	0	6.2738	1		860	36.3963	15.5434	-0.00732578	289.807	0.0510898	0	19.9421	1		545	20.4971	12.0719	-0.00215614	78.8459	0.356447	0	12.5873	1		147	43.8001	61.3434	-0.00409841	152.962	0.327398	0	6.49932	1
711	30.2601	22.7541	-0.00722877	270.613	0.185468	0	6.01136	1		1813	16.2442	7.13905	-0.0583757	2102.98	0.0440561	0	inf	1		860	109.472	18.6057	-0.00697611	274.981	0.0647545	0	27.0355	1		547	98.9736	6.71181	-0.00223162	82.0315	0.435421	0	13.3737	1		148	34.8062	51.0413	-0.00609209	237.497	0.300304	0	7.48567	1
711	49.8906	24.6312	-0.00698195	261.359	0.169746	0	7.10178	1		1821	92.4876	24.0176	-0.0391913	1411.37	0.0414526	0	83.2043	1		866	72.5945	7.3028	-0.00718734	283.937	0.0599016	0	28.3822	1		549	110.466	16.2336	-0.00180306	63.9441	0.445958	0	10.8833	1		149	28.6249	71.6562	-0.00643097	251.866	0.282922	0	5.27558	1
713	35.9976	20.9603	-0.00820198	307.101	0.227217	0	6.01136	1		1825	9.3011	25.7375	-0.00719824	258.002	0.0763825	0	21.2768	1		867	42.8766	17.8811	-0.00720108	284.52	0.0506743	0	31.5444	1		550	90.1359	16.7493	-0.0108295	444.908	0.0821892	0	4.79969	1		150	100.434	10.6898	-0.00746104	295.543	0.130701	0	6.12191	1
713	42.7522	21.6264	-0.00760932	284.88	0.222321	0	5.66075	1		1830	21.1442	8.06148	-0.00192842	68.0212	0.330225	0	18.3833	1		867	98.5674	18.7465	-0.00689878	271.702	0.0854104	0	16.9645	1		552	31.7119	24.6884	0.00222966	-81.9488	0.424307	0	19.2063	1		150	81.8516	14.7897	-0.00656086	257.374	0.197426	0	4.15168	1
714	75.2147	5.86377	-0.00924935	346.369	0.11316	0	31.5202	1		1833	37.012	17.3438	-0.00166598	58.5602	0.385645	0	12.9397	1		872	81.6269	19.6482	-0.00199528	63.7853	0.36791	0	11.809	1		553	90.9557	10.2273	-0.00276647	104.605	0.475111	0	6.57326	1		150	112.915	33.6783	0.00486014	-185.26	0.342355	0	9.68266	1
719	33.5349	10.3276	-0.00763008	285.659	0.0612805	0	20.5141	1		1836	24.5318	20.7615	-0.00668639	239.549	0.148131	0	12.9397	1		875	114.077	22.06	-0.00625047	244.212	0.0804722	0	14.8459	1		554	6.76141	11.5197	-0.00737753	299.217	0.0877773	0	8.328	1		150	36.9583	42.0918	-0.00744796	294.988	0.146626	0	9.20468	1
722	53.6682	14.2621	-0.00746546	279.487	0.0727387	0	10.8887	1		1839	71.8483	19.2769	-0.0487949	1757.59	0.0413638	0	22.2554	1		876	116.477	7.40934	-0.0073488	290.784	0.0649591	0	14.8459	1		554	107.037	26.5626	-0.0066928	270.317	0.121618	0	10.8833	1		150	83.8866	39.5922	-0.00620271	242.187	0.226407	0	12.684	1
725	45.594	21.5677	-0.00666552	249.495	0.071839	0	9.47828	1		1839	94.0569	20.7198	-0.0422475	1521.55	0.0436507	0	22.2554	1		877	86.6481	8.95983	-0.00756278	299.856	0.0509372	0	11.809	1		555	19.272	9.68325	-0.00340856	131.705	0.228705	0	4.8606	1		151	112.971	43.3608	-0.00690808	272.096	0.197667	0	9.68266	1
728	54.106	17.3982	-0.00732204	274.109	0.0550896	0	9.47828	1		1854	113.798	11.4951	-0.0292513	1053.03	0.0506838	0	inf	1		886	108.08	18.861	-0.00665033	261.167	0.0871396	0	inf	1		555	85.3378	16.8724	-0.00665436	268.695	0.121831	0	4.79969	1		152	117.964	53.4093	-0.0137728	563.171	0.0941403	0	11.2205	1
733	94.6083	18.9542	-0.00939386	351.787	0.0569752	0	10.3498	1		1885	109.783	12.6592	-0.0157082	564.79	0.0450642	0	inf	1		894	64.3069	19.5279	-0.0068221	268.45	0.0588944	0	22.1157	1		556	114.737	17.416	-0.00392991	153.709	0.270685	0	6.89028	1		152	71.4635	37.0325	-0.00446475	168.495	0.317072	0	11.525	1
736	84.7852	22.2136	-0.00714985	267.653	0.0706249	0	10.3498	1		1907	58.0773	6.00515	-0.0136423	490.313	0.110847	0	inf	1		897	107.946	18.8144	-0.00746996	295.921	0.123493	0	43.6451	1		558	18.9271	14.5316	0.00295726	-112.657	0.34902	0	4.8606	1		152	98.8937	41.9119	-0.00668154	262.49	0.148778	0	8.37588	1
739	42.7645	5.5887	-0.00703757	263.444	0.0684245	0	45.1898	1		1914	16.6618	17.0401	-0.00733086	262.783	0.0792655	0	21.5442	1		899	45.2459	8.31274	-0.00659544	258.84	0.0781292	0	22.1157	1		561	107.855	17.0737	-0.00694837	281.104	0.119402	0	6.89028	1		152	8.64467	62.2159	-0.0070843	279.568	0.139138	0	14.1581	1
745	18.1932	8.66667	-0.00640228	239.625	0.0697047	0	23.4805	1		1915	80.147	15.4948	-0.0144732	520.268	0.153058	0	45.8	1		906	37.8381	8.61727	-0.00702733	277.153	0.0562834	0	inf	1		561	5.98678	11.9542	-0.00200545	72.4862	0.475196	0	8.66803	1		152	100.669	50.0975	-0.00663984	260.723	0.221635	0	8.37588	1
748	33.8552	26.1606	-0.00723479	270.838	0.0654585	0	23.4805	1		1915	35.799	26.9356	-0.0144594	519.773	0.043884	0	21.5442	1		916	78.9836	15.6986	-0.00736963	291.667	0.0650479	0	inf	1		561	99.0303	19.778	-0.00203349	73.6695	0.466751	0	9.22968	1		153	70.2502	25.5716	-0.00604755	235.608	0.282906	0	11.525	1
756	28.3371	27.3954	-0.00720502	269.722	0.0727147	0	27.7393	1		1934	121.272	8.29187	-0.00879059	315.407	0.0654257	0	80.2655	1		929	101.496	17.1537	-0.00176462	54.0047	0.373408	0	inf	1		563	39.7531	12.1208	-0.00246789	92.0037	0.432295	0	7.79878	1		153	29.4693	56.2904	0.00768654	-305.104	0.136086	0	7.48567	1
758	53.8958	16.6148	-0.00714308	267.4	0.0739216	0	14.9127	1		1936	42.184	21.9926	-0.0782683	2820.13	0.0471978	0	17.2688	1		939	65.9468	6.99218	-0.00726988	287.437	0.0675567	0	inf	1		565	77.5569	24.5863	-0.00636654	256.547	0.128996	0	20.2929	1		154	78.363	56.2044	-0.00328087	118.296	0.35834	0	17.5064	1
759	80.6988	8.96279	-0.00708462	265.208	0.0803499	0	11.2364	1		1938	30.7031	9.09293	-0.00715819	256.558	0.0749554	0	17.2688	1		955	41.2452	5.37847	-0.00203811	65.6014	0.351779	0	20.9662	1		565	36.3352	26.9063	0.00183844	-65.4374	0.414582	0	11.4493	1		155	37.9954	72.7347	-0.00656487	257.543	0.183335	0	18.5232	1
761	68.758	15.3886	-0.0076289	285.614	0.183725	0	7.6095	1		1944	103.059	6.55601	-0.0157318	565.642	0.0481785	0	inf	1		958	20.9474	10.6305	-0.0069357	273.268	0.0681967	0	20.9662	1		567	32.0111	13.0605	-0.00733057	297.234	0.14644	0	7.04593	1		155	95.0821	7.71698	-0.00731787	289.472	0.134742	0	6.12191	1
761	75.4971	18.9226	-0.00757702	283.669	0.220072	0	7.6095	1		1969	42.258	6.24167	-0.0285225	1026.76	0.0454092	0	52.9678	1		961	81.2453	19.9457	-0.00137458	37.4666	0.459369	0	21.7518	1		567	25.0542	14.177	-0.00634315	255.56	0.23416	0	7.04593	1		155	77.7656	14.054	-0.00629218	245.981	0.267857	0	4.15168	1
766	20.7984	21.9816	-0.0073523	275.244	0.0865474	0	48.4106	1		1973	94.7948	12.9848	-0.0151865	545.983	0.0569628	0	52.9678	1		962	38.504	27.2552	-0.00394065	146.272	0.245549	0	24.1788	1		568	97.7648	26.4417	0.0023159	-85.5886	0.424066	0	17.9372	1		155	17.9731	28.7203	-0.00576291	223.539	0.198842	0	8.92068	1
770	107.073	8.02569	-0.00754044	282.298	0.0575483	0	37.2855	1		1989	80.2164	13.5085	0.00165403	-58.1292	0.457124	0	10.603	1		964	102.936	18.3172	-0.00720269	284.588	0.0437558	0	21.7518	1		569	110.68	7.39744	-0.0208597	868.234	0.028181	0	17.2466	1		156	49.704	14.0726	-0.00780825	310.265	0.239388	0	23.5451	1
772	64.0322	11.8448	-0.00729868	273.234	0.273136	0	6.14136	1		1992	88.0274	6.33828	-0.00433636	154.829	0.172258	0	10.603	1		971	44.6487	17.3604	-0.0803947	3388.05	0.0275256	0	25.4293	1		569	24.8876	26.7103	-0.00264123	99.3192	0.326757	0	11.4493	1		157	96.0682	74.0577	-0.0091451	366.949	0.177162	0	24.3979	1
773	31.0435	9.23148	-0.00722265	270.383	0.0625765	0	16.4906	1		2001	65.9085	16.857	-0.0275662	992.281	0.0662188	0	inf	1		972	68.9802	24.7515	-0.00207532	67.1793	0.32119	0	25.4293	1		571	115.528	23.9487	-0.0143003	591.393	0.0414719	0	17.2466	1		157	33.1953	33.3432	-0.00510887	195.807	0.194214	0	11.0258	1
773	69.8309	9.82197	-0.00753299	282.018	0.210472	0	6.14136	1		2008	116.539	10.1449	-0.0564752	2034.47	0.0418256	0	inf	1		977	106.676	23.918	-0.00621828	242.847	0.0752448	0	37.7054	1		571	70.1894	12.7871	0.00192152	-68.9439	0.433051	0	21.3512	1		158	16.1545	10.6625	-0.00580343	225.257	0.226286	0	8.43861	1
773	47.1342	12.8415	-0.00696039	260.55	0.0741009	0	16.4906	1		2014	76.0565	8.69921	-0.00721835	258.727	0.0704517	0	15.3308	1		978	28.9661	27.3723	-0.00682886	268.737	0.0550075	0	19.7596	1		573	43.8822	10.5055	-0.0020899	76.0501	0.472271	0	13.058	1		159	113.248	26.1443	-0.0088309	353.627	0.241145	0	16.7298	1
782	73.4178	26.3133	-0.0070404	263.55	0.0697767	0	21.31	1		2017	74.3245	23.9318	-0.0492213	1772.96	0.0472568	0	15.3308	1		981	11.4139	18.297	-0.0065007	254.823	0.0835355	0	19.742	1		577	88.8529	15.7477	-0.00579721	232.518	0.162763	0	21.5904	1		160	88.1798	17.6089	-0.00619311	241.78	0.153269	0	11.0042	1
786	93.9719	20.6882	-0.00708114	265.077	0.0758352	0	21.31	1		2017	7.18414	17.6257	-0.00361217	128.721	0.181583	0	12.2222	1		984	46.501	23.7951	-0.0067105	263.718	0.0540775	0	17.7985	1		580	43.0591	11.0128	-0.00240549	89.3699	0.288114	0	13.4256	1		160	96.6722	31.4539	-0.007679	304.784	0.106411	0	11.7415	1
790	60.3412	18.7119	-0.00706994	264.658	0.0735946	0	17.1412	1		2018	17.046	10.406	-0.00191627	67.5833	0.323048	0	12.2222	1		984	30.6098	13.6856	-0.00163793	48.6329	0.375619	0	18.8343	1		580	24.8873	23.2784	0.00170671	-59.8776	0.471469	0	10.9732	1		161	29.56	56.4104	-0.0099287	400.176	0.0984481	0	22.5273	1
791	18.0777	23.7856	-0.00692843	259.352	0.0994844	0	10.1295	1		2024	85.5586	11.1965	-0.00635128	227.468	0.309141	0	inf	1		984	64.0594	26.7086	-0.00653869	256.433	0.142599	0	17.7985	1		581	35.8185	22.3186	0.00148445	-50.4971	0.498559	0	10.9732	1		161	13.8404	40.1378	-0.00704569	277.931	0.196731	0	7.48357	1
792	75.3643	26.9658	-0.0075098	281.149	0.0622261	0	17.1412	1		2039	86.767	7.59005	-0.00752968	269.95	0.0669336	0	24.8859	1		992	54.7786	27.2083	-0.0064713	253.576	0.192056	0	28.2893	1		584	115.33	8.99857	-0.00677371	273.732	0.0902248	0	48.6719	1		162	5.70949	22.3795	-0.00737471	291.882	0.247038	0	11.8868	1
794	118.056	16.0727	-0.00758962	284.142	0.0686063	0	15.7624	1		2043	62.2228	11.7002	-0.0771149	2778.54	0.043941	0	8.80227	1		995	80.9605	16.494	-0.079194	3337.14	0.024177	0	24.7877	1		586	59.2236	8.85723	-0.0133848	552.753	0.0374197	0	11.3486	1		162	84.9852	32.5834	-0.0364691	1525.53	0.118751	0	11.7415	1
794	24.694	8.6459	-0.00765571	286.619	0.237682	0	6.58495	1		2046	117.669	22.0792	-0.00719316	257.819	0.0805312	0	55.9715	1		998	57.1523	23.3935	-0.00641977	251.391	0.0753131	0	13.0731	1		588	45.43	21.428	-0.00781583	317.715	0.0640182	0	16.9314	1		162	7.33563	74.2468	0.00557425	-215.54	0.299808	0	28.4967	1
794	23.2348	15.0671	-0.00775096	290.191	0.220956	0	6.58495	1		2048	61.7197	20.4881	-0.00327257	116.479	0.226841	0	8.80227	1		1000	47.7328	14.3283	-0.00714455	282.123	0.0642054	0	13.0731	1		590	62.231	23.5251	-0.00687192	277.877	0.0713599	0	14.973	1		163	52.0714	55.5622	-0.0204176	844.923	0.0496614	0	19.645	1
798	62.3124	15.0181	-0.0070769	264.918	0.0615348	0	30.4855	1		2067	42.9302	14.2675	-0.0220958	795.07	0.0389489	0	17.2877	1		1003	74.1665	27.0364	-0.00640864	250.919	0.0763145	0	17.3998	1		591	34.7861	6.34611	-0.00537225	214.583	0.147315	0	15.557	1		163	112.732	9.42254	-0.00567059	219.625	0.334753	0	16.7298	1
799	104.282	23.7358	-0.00684211	256.116	0.0796937	0	12.6412	1		2068	60.1297	16.0114	-0.0138886	499.192	0.0664722	0	17.2877	1		1005	34.6861	24.6369	-0.00632276	247.278	0.0689035	0	16.6278	1		595	113.299	7.79128	-0.0139052	574.718	0.0400055	0	22.5974	1		164	43.5275	17.9082	-0.152609	6450.05	0.055886	0	16.0016	1
800	10.8792	12.4064	-0.0070447	263.711	0.0728225	0	12.6216	1		2075	28.4048	9.35965	-0.0610636	2199.88	0.0483853	0	20.1706	1		1007	17.6318	7.05205	-0.00593936	231.021	0.0894981	0	24.4965	1		596	23.5345	17.0896	-0.00271611	102.48	0.349339	0	15.557	1		165	52.0793	35.9172	-0.00605323	235.849	0.246075	0	14.5075	1
803	92.5243	19.0931	-0.00820014	307.032	0.0608364	0	12.6412	1		2076	8.28663	7.9063	-0.00221716	78.4306	0.281741	0	20.1706	1		1010	61.2659	10.7721	-0.00671139	263.756	0.061669	0	13.214	1		600	94.975	21.0149	-0.00719842	291.657	0.111022	0	22.5974	1		166	101.789	74.3181	-0.00721519	285.118	0.237614	0	15.3091	1
804	105.167	10.1951	-0.0051873	194.073	0.316595	0	4.20086	1		2077	74.7228	8.64971	-0.0143266	514.986	0.0478646	0	46.3235	1		1011	48.1576	12.4409	0.00196794	-62.6258	0.321839	0	13.214	1		602	120.018	12.8476	-0.0120198	495.146	0.0702595	0	26.341	1		166	15.4771	32.8354	-0.00620677	242.36	0.235936	0	5.28196	1
806	108.135	13.1676	-0.00614982	230.16	0.251572	0	4.20086	1		2083	62.6836	12.3168	-0.0021288	75.2451	0.352028	0	inf	1		1017	95.1295	23.8968	-0.00655797	257.251	0.0741124	0	45.1006	1		603	42.0203	24.1362	-0.00706302	285.942	0.113948	0	32.8481	1		167	116.051	68.7517	-0.00604928	235.682	0.201206	0	15.3091	1
807	35.9048	11.9645	-0.00688198	257.611	0.0649448	0	17.4924	1		2090	19.4115	22.9452	-0.00652862	233.862	0.0709809	0	82.9415	1		1017	14.4929	11.9709	-0.001373	37.3994	0.442695	0	37.025	1		607	76.9112	6.36672	-0.00297626	113.459	0.395234	0	13.4768	1		167	60.6642	24.2225	-0.0415965	1742.94	0.0556107	0	9.8526	1
809	98.8288	20.2013	-0.00659314	246.781	0.19259	0	6.26444	1		2092	101.634	12.0452	-0.00728572	261.155	0.0800193	0	82.9415	1		1018	51.5153	12.4138	-0.00647769	253.847	0.0820854	0	37.025	1		608	9.27391	21.5537	-0.0326246	1364.78	0.0778229	0	32.8481	1		167	7.4825	34.1333	0.00689043	-271.348	0.296767	0	7.22235	1
810	86.3067	7.85162	-0.00754752	282.563	0.0612264	0	16.2478	1		2098	66.1383	9.38281	-0.00742243	266.084	0.0884075	0	inf	1		1023	9.09328	7.36228	-0.0074976	297.093	0.0720327	0	34.896	1		612	80.8094	19.2674	-0.00172518	60.6571	0.464063	0	10.9769	1		167	15.2668	8.05208	-0.00634911	248.395	0.250746	0	7.65976	1
811	93.0551	22.6317	-0.00625247	234.009	0.308786	0	6.26444	1		2106	61.9652	12.0105	-0.0020593	72.7396	0.367266	0	31.0726	1		1027	43.9107	9.70323	-0.0108579	439.576	0.0323723	0	34.4221	1		613	45.169	13.3236	-0.00657033	265.148	0.128633	0	26.4135	1		168	65.0448	72.4918	-0.00778078	309.1	0.120761	0	11.1719	1
816	32.5172	12.4069	-0.00707418	264.816	0.0572165	0	27.7839	1		2107	107.749	8.46024	-0.00668915	239.649	0.0838046	0	45.9211	1		1035	18.3192	13.6683	-0.00787596	313.136	0.0850243	0	7.30972	1		617	18.8137	15.0775	0.0048703	-193.398	0.227225	0	8.5693	1		168	69.8807	20.7396	-0.00818803	326.368	0.287682	0	8.35167	1
818	58.6835	21.7486	-0.00622918	233.136	0.0866102	0	20.3014	1		2108	31.1417	8.0834	-0.00707132	253.426	0.0734435	0	31.0726	1		1035	36.1151	15.7517	-0.00630256	246.421	0.0695901	0	10.0006	1		617	84.163	8.81532	-0.0109675	450.733	0.0959511	0	10.9769	1		168	110.226	29.9336	-0.00842382	336.366	0.126126	0	20.6049	1
822	76.7596	12.5073	-0.00681624	255.146	0.0660163	0	17.2011	1		2115	21.2158	25.3679	-0.0139021	499.679	0.054092	0	55.1135	1		1038	24.0468	9.12675	-0.00682477	268.564	0.108355	0	7.30972	1		619	57.0432	16.5626	-0.02325	969.121	0.0361261	0	28.2047	1		168	16.5981	59.655	-0.00327251	117.942	0.433828	0	26.843	1
824	39.1581	21.6777	-0.00765543	286.609	0.0702802	0	21.7404	1		2115	111.361	21.2487	-0.0274567	988.332	0.0427469	0	40.9708	1		1038	33.5875	25.4276	-0.00634762	248.332	0.0882352	0	10.0006	1		619	13.6532	21.9187	-0.00787044	320.02	0.163537	0	8.5693	1		169	29.0447	11.1039	-0.007014	276.587	0.207623	0	12.2399	1
826	59.6718	14.4783	-0.00741789	277.703	0.0810631	0	17.2011	1		2120	73.0662	6.68566	-0.0426054	1534.45	0.0415469	0	16.5111	1		1047	57.5744	11.0765	-0.00773466	307.145	0.0850684	0	15.9689	1		621	24.1658	22.9349	-0.00622706	250.66	0.130427	0	9.50706	1		169	43.9127	61.9129	0.00618341	-241.369	0.172913	0	23.6322	1
828	7.27911	10.108	-0.00665502	249.101	0.13071	0	15.8988	1		2122	63.073	19.8291	-0.0632194	2277.6	0.0527388	0	16.5111	1		1047	106.076	7.21312	-0.117614	4966.23	0.0285729	0	48.6549	1		621	106.256	18.9598	-0.00197998	71.4112	0.367097	0	15.7623	1		170	9.54767	13.1476	-0.00760149	301.498	0.214125	0	6.62102	1
831	105.489	11.9047	-0.00681424	255.071	0.0680044	0	39.7653	1		2129	65.5421	15.7392	-0.00277713	98.6176	0.260836	0	46.4471	1		1050	51.6048	25.8876	-0.00685303	269.762	0.113463	0	15.9689	1		625	12.1432	14.5108	-0.00581354	233.208	0.161245	0	12.0846	1		170	78.1201	19.3744	-0.00612103	238.724	0.215196	0	8.35167	1
832	21.01	18.1226	-0.00679155	254.22	0.0888356	0	12.8053	1		2134	111.47	22.6624	0.00157461	-55.2663	0.465223	0	46.4471	1		1054	101.092	12.4986	-0.00710523	280.455	0.0808444	0	51.2666	1		625	6.98641	25.4399	-0.0059649	239.596	0.195944	0	12.0846	1		171	12.2172	28.6794	-0.00692872	272.971	0.171068	0	5.28196	1
835	65.8283	14.7821	-0.00684873	256.364	0.0710437	0	32.7354	1		2139	58.2987	6.79792	-0.0961492	3464.74	0.112005	0	55.4879	1		1058	34.9813	15.7384	-0.0067849	266.873	0.0592673	0	26.5149	1		627	81.2662	14.5335	-0.0318708	1332.96	0.0348832	0	7.63263	1		171	100.305	57.1494	-0.00737155	291.748	0.152854	0	12.8045	1
837	33.1044	13.9155	-0.00707824	264.969	0.284866	0	5.52582	1		2145	51.9088	7.80038	-0.0292118	1051.61	0.0985589	0	inf	1		1059	8.82883	20.1075	-0.0063077	246.639	0.0640927	0	26.5149	1		628	94.398	22.6301	-0.00324508	124.805	0.303184	0	15.4272	1		172	88.2582	10.5953	-0.0141123	577.565	0.0890747	0	13.411	1
838	31.0151	19.031	-0.00667653	249.908	0.294237	0	5.52582	1		2151	112.334	19.1107	-0.0378486	1362.97	0.0460649	0	55.0693	1		1060	104.143	19.2947	-0.00671154	263.762	0.0896768	0	31.797	1		629	45.5522	14.3384	-0.00181393	64.4028	0.451372	0	33.4094	1		172	75.9637	70.1276	-0.0067296	264.528	0.253902	0	11.1719	1
838	105.758	15.5856	-0.00707157	264.719	0.0719154	0	39.9375	1		2152	58.5811	7.1422	0.00579168	-207.294	0.252871	0	37.5575	1		1065	74.6471	7.41894	-0.0141264	578.163	0.0288368	0	31.797	1		632	78.8046	7.30872	-0.00183211	65.1703	0.439727	0	7.63263	1		172	29.0499	35.693	-0.00605093	235.752	0.23059	0	8.18421	1
839	7.66749	10.2106	-0.00692484	259.218	0.0583234	0	14.7024	1		2153	21.0237	7.04539	0.00216463	-76.5367	0.37139	0	37.5575	1		1067	35.6909	14.3562	-0.00707359	279.114	0.078401	0	39.5692	1		633	106.723	6.19642	-0.00305721	116.876	0.30448	0	20.5422	1		173	16.0719	12.0195	-0.00620853	242.434	0.248806	0	6.62102	1
840	22.1712	12.6198	-0.00684844	256.353	0.0669273	0	10.9233	1		2183	57.4107	7.06848	-0.00442246	157.933	0.222362	0	57.5586	1		1077	35.0301	8.10836	-0.00651257	255.326	0.0702168	0	inf	1		636	49.7514	6.0962	-0.00696187	281.673	0.100279	0	21.9737	1		173	56.4801	9.80741	0.00623981	-243.76	0.243798	0	10.5633	1
844	118.199	24.4999	-0.00695293	260.271	0.069573	0	30.9642	1		2185	114.603	13.5514	-0.0472982	1703.63	0.0401052	0	57.5586	1		1083	103.496	7.91769	-0.00687495	270.691	0.0832908	0	14.7706	1		638	28.6606	21.6507	-0.0145359	601.339	0.0324369	0	13.7796	1		174	24.5428	22.4858	-0.0068384	269.142	0.169378	0	8.87803	1
844	44.0632	11.3566	-0.00660919	247.383	0.0821209	0	21.9284	1		2193	58.481	7.22195	-0.0069396	248.677	0.191938	0	inf	1		1088	109.266	21.5143	-0.00699167	275.641	0.0785674	0	14.7706	1		639	81.6459	7.02015	-0.00238533	88.5192	0.341448	0	12.9739	1		174	22.2936	31.0742	-0.00611042	238.274	0.283015	0	8.18421	1
845	87.2578	25.6833	-0.00725963	271.77	0.0731019	0	30.9642	1		2202	34.8896	18.3824	-0.00697609	249.993	0.0781752	0	16.9605	1		1104	82.1803	20.8916	-0.00182888	56.7296	0.356964	0	30.9642	1		641	27.8514	7.89483	0.00195762	-70.4676	0.437245	0	7.3431	1		174	11.6674	43.8805	-0.00589562	229.166	0.186414	0	13.0606	1
851	68.4815	24.4464	-0.00699825	261.97	0.0729905	0	45.7466	1		2202	18.0341	16.4988	-0.00649541	232.664	0.082672	0	16.9605	1		1105	29.4436	11.1132	-0.0066085	259.393	0.0771344	0	53.6357	1		641	78.017	19.4762	0.00238249	-88.3992	0.367702	0	12.9739	1		174	86.2603	62.9045	-0.00690065	271.781	0.16148	0	9.81568	1
853	24.0576	13.5252	-0.00541056	202.443	0.200613	0	4.44519	1		2209	51.6726	6.46013	-0.00263456	93.4779	0.275661	0	inf	1		1109	112.878	16.8368	0.00218029	-71.6301	0.303983	0	16.8243	1		643	43.7182	16.649	-0.00703697	284.843	0.0870594	0	15.4132	1		174	62.4086	18.5501	0.00372212	-137.006	0.410906	0	10.5633	1
857	24.4466	9.09709	-0.00597931	223.767	0.170767	0	4.44519	1		2215	73.5716	17.8858	-0.0213621	768.618	0.0470716	0	inf	1		1113	96.9441	11.4359	0.00138512	-37.9136	0.448373	0	16.8243	1		645	28.3715	15.2195	0.0022122	-81.2122	0.313984	0	7.3431	1		174	6.39585	31.931	-0.0061027	237.947	0.309013	0	6.66792	1
858	70.2349	13.088	-0.00714459	267.456	0.0619866	0	38.3744	1		2234	95.163	6.12152	-0.0149232	536.491	0.0523635	0	79.5883	1		1116	118.727	11.1345	-0.00699943	275.97	0.0777138	0	21.7848	1		647	9.08131	12.2336	-0.00581243	233.161	0.172699	0	19.5199	1		175	76.8022	49.2301	-0.007568	300.078	0.154284	0	4.60783	1
860	15.8604	16.7562	-0.00649689	243.173	0.0989663	0	11.5058	1		2235	17.0844	21.5495	-0.00747441	267.958	0.060696	0	79.5883	1		1138	65.145	21.4217	-0.00691755	272.498	0.0554499	0	46.0299	1		652	57.947	17.3219	-0.00648333	261.476	0.189496	0	7.24792	1		175	50.79	48.7711	-0.00637395	249.448	0.265728	0	11.9644	1
862	105.849	27.3793	-0.00753925	282.253	0.170006	0	13.5893	1		2246	47.5521	20.8251	-0.00930124	333.816	0.0684934	0	15.9946	1		1139	16.5306	20.7297	0.00193903	-61.4	0.305127	0	15.7525	1		652	91.3359	11.4149	0.00323346	-124.315	0.293083	0	33.9074	1		175	115.873	11.2097	-0.00770282	305.795	0.303066	0	16.628	1
863	117.288	20.0434	-0.00760024	284.54	0.0707748	0	13.5893	1		2248	103.9	23.2384	-0.0212051	762.96	0.0427817	0	56.4001	1		1143	21.8147	5.88996	-0.00679457	267.283	0.0655633	0	15.7525	1		653	12.9897	18.6933	-0.00156066	53.7136	0.432075	0	38.3333	1		177	94.5261	57.0979	-0.0114158	463.232	0.195514	0	10.1015	1
865	57.8174	9.19347	-0.00742046	277.799	0.12442	0	8.12314	1		2250	32.2097	16.3041	-0.0217438	782.378	0.0439341	0	15.9946	1		1144	102.619	17.2451	-0.0018994	59.7197	0.363682	0	81.5979	1		656	51.2935	20.1966	-0.0136821	565.303	0.0336567	0	7.24792	1		177	35.6674	62.6746	-0.0129549	528.493	0.0694807	0	12.3422	1
866	65.04	12.9108	-0.00675743	252.941	0.125369	0	8.12314	1		2257	65.2122	17.6132	-0.00218991	77.4481	0.302052	0	16.7598	1		1153	39.8843	9.12711	-0.00670722	263.579	0.0756609	0	13.0914	1		658	111.546	7.90955	-0.00217426	79.6109	0.38301	0	61.4929	1		178	116.317	66.058	-0.0074884	296.703	0.187126	0	9.89456	1
873	113.795	14.0167	-0.00718994	269.157	0.0670626	0	48.2435	1		2261	80.9358	23.415	-0.00739645	265.147	0.0831516	0	9.80499	1		1153	52.9373	10.1289	-0.00674558	265.206	0.061002	0	13.0914	1		664	56.5293	16.3912	0.00395796	-154.892	0.224296	0	16.6663	1		178	109.382	59.0011	0.00790728	-314.464	0.118882	0	9.89456	1
876	65.6508	10.9229	-0.00715547	267.864	0.074068	0	12.1359	1		2264	90.6294	24.8885	-0.0143009	514.059	0.0477767	0	9.80499	1		1158	65.5699	16.5979	-0.0143796	588.9	0.0339557	0	14.1926	1		666	118.427	21.8141	-0.00642181	258.88	0.123939	0	29.0195	1		180	93.9306	33.9184	-0.00765693	303.849	0.134425	0	15.3078	1
880	69.6987	22.3638	-0.00734206	274.86	0.0964312	0	12.1359	1		2265	103.69	8.47475	-0.0087772	314.924	0.0642674	0	20.9762	1		1165	35.6079	18.4962	-0.00612748	238.997	0.133573	0	12.2561	1		668	72.3532	11.1596	-0.00503838	200.492	0.19875	0	16.6663	1		180	54.7067	26.452	-0.00766242	304.081	0.235144	0	6.7776	1
881	97.0971	20.5989	-0.00826936	309.627	0.0645782	0	27.4551	1		2272	58.6707	18.038	-0.00750133	268.928	0.070454	0	26.1652	1		1167	25.8658	25.9327	-0.00637991	249.701	0.0878399	0	12.2561	1		668	14.2004	22.2576	-0.0944726	3975.09	0.0795566	0	42.7335	1		180	48.892	29.9342	-0.00754749	299.208	0.29196	0	6.7776	1
886	31.3991	13.4054	-0.00689916	258.255	0.104882	0	9.9743	1		2277	32.526	17.0007	-0.0216286	778.226	0.0497013	0	25.3416	1		1177	21.578	19.0376	-0.00668489	262.632	0.0784919	0	79.6228	1		669	93.4529	7.03455	0.00266096	-100.152	0.297604	0	21.4991	1		180	32.2301	43.3909	-0.00700998	276.417	0.0969341	0	10.3266	1
887	37.8904	5.83243	-0.00680208	254.615	0.121088	0	9.9743	1		2280	7.87812	11.112	-0.0285023	1026.03	0.0420452	0	12.7066	1		1181	101.175	17.0244	0.00192285	-60.714	0.348173	0	79.6228	1		674	14.7965	22.2262	-0.00654225	263.963	0.119409	0	12.0871	1		180	22.974	66.4264	-0.00646153	253.162	0.2486	0	7.52916	1
890	117.12	9.87068	-0.00725226	271.493	0.0763247	0	56.2947	1		2283	8.52679	23.8021	-0.00785674	281.741	0.0633185	0	12.7066	1		1188	16.5955	20.0003	0.00209719	-68.1062	0.243779	0	inf	1		676	67.7071	6.69014	-0.00560845	224.552	0.150712	0	46.2374	1		180	39.7591	74.3188	0.00253929	-86.8521	0.400293	0	12.3422	1
893	60.9562	13.7104	-0.00108886	40.4121	0.442735	0	19.8953	1		2298	50.6244	25.8088	-0.00721052	258.445	0.0642876	0	51.9671	1		1195	59.435	9.47516	-0.00719475	284.252	0.0582149	0	17.6448	1		681	14.5611	21.8687	-0.0190034	789.89	0.109381	0	5.90671	1		181	79.2115	38.1229	-0.00754967	299.301	0.179125	0	12.7395	1
896	94.8592	19.2113	-0.00765069	286.431	0.0636806	0	20.3172	1		2301	100.747	12.0865	-0.0122265	439.273	0.0644418	0	51.9671	1		1196	41.8785	7.71183	-0.00652376	255.8	0.0730557	0	17.6448	1		684	17.7444	16.8932	-0.014271	590.155	0.202151	0	5.90671	1		182	21.9057	43.1815	-0.00657544	257.992	0.141195	0	10.3266	1
898	79.3386	6.10032	-0.00674767	252.575	0.0722495	0	19.8953	1		2316	46.1854	23.4332	-0.00747035	267.812	0.0700447	0	39.6236	1		1199	105.356	23.7469	-0.00684871	269.579	0.0759633	0	24.1771	1		684	92.1581	7.37242	-0.00700178	283.358	0.116333	0	16.6638	1		183	15.4577	66.8676	-0.0111813	453.287	0.118638	0	7.52916	1
899	17.0048	16.1043	-0.00642818	240.597	0.0848793	0	10.3396	1		2316	85.6842	26.5753	-0.00143552	50.252	0.456288	0	39.6236	1		1201	81.5343	19.617	-0.00399312	148.497	0.164226	0	9.29673	1		686	35.2494	5.66054	-0.00745199	302.359	0.105436	0	14.3312	1		184	107.75	25.4602	-0.00679605	267.346	0.24632	0	8.96434	1
900	36.3271	25.938	-0.0123379	462.167	0.0506409	0	14.0304	1		2325	38.7509	8.99592	-0.0113555	407.872	0.0502478	0	46.0767	1		1204	74.1356	25.2461	-0.00669361	263.002	0.0686953	0	9.29673	1		686	77.2903	14.8976	0.00294277	-112.046	0.248616	0	16.6638	1		184	30.108	56.0073	0.0021755	-71.4268	0.486125	0	9.6059	1
901	16.1634	5.79898	-0.0067895	254.143	0.078035	0	10.3396	1		2329	82.1703	24.4171	-0.0160116	575.729	0.0503318	0	18.1609	1		1212	72.0116	17.5422	-0.00640233	250.652	0.0673549	0	28.5565	1		686	116.575	23.0361	-0.0066287	267.612	0.129888	0	29.0096	1		185	104.008	52.1201	-0.00693362	273.179	0.175663	0	9.92246	1
905	35.3766	11.9399	-0.00757012	283.41	0.046045	0	14.0304	1		2331	65.4469	17.3358	-0.00264991	94.0314	0.314521	0	18.1609	1		1214	100.565	17.0999	-0.00668064	262.452	0.0693014	0	8.62604	1		688	60.7336	21.8812	-0.00834432	340.02	0.189882	0	17.9693	1		185	20.797	58.3692	-0.00587722	228.386	0.217186	0	8.34607	1
926	89.4069	9.94122	-0.0105296	394.368	0.0544319	0	23.5531	1		2337	75.3565	23.4941	-0.00676989	242.559	0.10121	0	11.4249	1		1219	100.929	8.48156	-0.00724461	286.366	0.0550734	0	8.62604	1		694	79.8657	7.5882	-0.00191462	68.6528	0.431253	0	61.6854	1		186	63.1565	26.9182	-0.0115324	468.175	0.170636	0	6.94432	1
926	112.918	11.3503	-0.00723855	270.979	0.0707326	0	23.5531	1		2338	65.6111	17.5311	0.00263741	-93.5809	0.354844	0	11.4249	1		1221	81.9298	19.3151	-0.00251317	85.7448	0.341531	0	15.4951	1		697	18.6022	14.7901	-0.00414316	162.709	0.196503	0	61.6854	1		186	105.56	65.3536	-0.0227311	943.019	0.0933688	0	13.3242	1
929	13.4543	12.8307	-0.0175364	657.073	0.0446783	0	15.6875	1		2349	60.0287	19.4528	-0.00768971	275.72	0.0681361	0	36.4708	1		1222	68.0206	12.4864	-0.00687813	270.826	0.0690142	0	11.762	1		701	89.6042	10.3505	0.00372274	-144.965	0.209988	0	15.8371	1		186	71.6226	64.9226	-0.00714729	282.239	0.263691	0	6.62079	1
932	28.141	18.3441	-0.00704831	263.847	0.11868	0	13.0811	1		2363	70.9439	6.98638	-0.0494286	1780.43	0.049411	0	9.04301	1		1222	64.5065	23.7112	-0.00715094	282.394	0.059769	0	11.762	1		704	13.065	8.37747	-0.00995663	408.068	0.0736743	0	14.0346	1		186	40.862	58.3708	-0.00750513	297.412	0.133772	0	11.0107	1
934	40.6638	22.1247	-0.00828759	310.31	0.154246	0	8.20338	1		2363	42.9569	23.3424	-0.00222606	78.7514	0.305425	0	30.3252	1		1227	98.7755	14.7547	-0.00230696	77.001	0.357161	0	30.8384	1		704	74.1997	14.027	-0.00299328	114.178	0.403045	0	15.8371	1		187	29.138	20.4177	-0.00607069	236.589	0.292529	0	6.21669	1
939	75.609	21.9383	-0.00724277	271.137	0.09767	0	16.7969	1		2375	14.0352	10.6398	-0.04921	1772.55	0.0427412	0	inf	1		1232	38.5269	26.1705	-0.00649366	254.524	0.0858274	0	53.4721	1		705	15.2283	22.2444	-0.00270477	102.001	0.311791	0	14.0346	1		187	68.7532	70.8893	-0.00776344	308.365	0.240978	0	6.62079	1
939	48.3597	24.9653	-0.00671227	251.248	0.0735013	0	8.20338	1		2383	56.4115	11.1867	-0.030025	1080.92	0.0362099	0	27.8452	1		1237	90.4762	13.5003	-0.00234647	78.6761	0.290754	0	41.0993	1		705	112.833	8.27548	0.00259414	-97.3318	0.396912	0	23.3212	1		188	16.3272	31.0637	-0.00731932	289.534	0.24551	0	16.657	1
941	87.3005	9.87826	-0.00737345	276.037	0.0629117	0	16.7969	1		2387	28.668	8.80857	-0.0218035	784.531	0.0454925	0	27.8452	1		1239	49.388	14.4524	0.00191087	-60.2063	0.31191	0	40.9433	1		710	67.8538	26.9013	-0.0142243	588.186	0.201508	0	5.89414	1		188	64.6752	44.1645	-0.0132568	541.294	0.0999111	0	15.689	1
959	19.6734	16.0901	-0.00695238	260.25	0.0706168	0	7.62429	1		2390	98.5301	15.0085	-0.0149199	536.373	0.0404741	0	22.5687	1		1243	90.0141	19.5392	-0.00140318	38.6791	0.430303	0	37.6746	1		711	77.0684	7.69186	-0.0113457	466.695	0.0844317	0	20.8484	1		189	75.58	9.58951	-0.0068004	267.531	0.239188	0	12.6929	1
962	20.6509	8.52876	-0.00680672	254.789	0.0887314	0	7.62429	1		2391	76.8797	21.3807	-0.00736577	264.041	0.0854563	0	22.5687	1		1245	9.20601	9.26706	-0.00619713	241.951	0.0727923	0	19.9419	1		712	63.2118	23.2691	-0.013479	556.73	0.185504	0	5.89414	1		189	107.045	34.3968	-0.00723876	286.117	0.218119	0	8.96434	1
963	62.0088	8.40135	-0.00711019	266.167	0.0851757	0	7.89247	1		2398	100.242	13.6429	-0.00756991	271.401	0.0808008	0	25.7481	1		1247	52.4909	16.1646	-0.00680147	267.576	0.0681364	0	35.0745	1		716	55.8541	9.67274	-0.00577046	231.39	0.138779	0	11.6248	1		190	70.4807	21.213	-0.0456185	1913.48	0.0662715	0	9.28409	1
965	58.3704	15.4051	-0.00700336	262.161	0.140017	0	7.89247	1		2398	5.74151	15.4095	-0.00759676	272.368	0.0828808	0	69.099	1		1247	19.0142	26.6302	-0.014187	580.736	0.029731	0	19.9419	1		721	44.6689	12.8395	0.00271703	-102.519	0.305921	0	11.6248	1		190	109.409	43.7962	-0.0132433	540.721	0.108146	0	9.69199	1
965	32.3648	19.373	-0.00640554	239.748	0.0946019	0	15.9629	1		2398	74.8048	17.6307	-0.0492078	1772.48	0.0419518	0	25.7481	1		1255	55.12	26.7151	-0.00721014	284.904	0.0683437	0	inf	1		727	58.94	18.732	-0.00838322	341.662	0.153245	0	15.7988	1		190	29.5273	57.0915	-0.00579128	224.742	0.259349	0	6.49172	1
966	78.7856	11.0326	-0.00714527	267.482	0.0706615	0	16.9818	1		2411	9.31032	22.0275	-0.0286581	1031.64	0.0471145	0	13.5094	1		1261	82.0515	19.6693	-0.00283935	99.5751	0.265105	0	inf	1		727	110.106	23.0985	0.0025784	-96.6675	0.344886	0	35.9625	1		192	117.472	23.1648	-0.014524	595.023	0.0690268	0	12.6892	1
970	5.73427	15.197	-0.00665959	249.273	0.135465	0	5.41328	1		2413	21.3412	15.8824	-0.00757071	271.43	0.0733718	0	13.5094	1		1271	93.4427	14.077	-0.00688276	271.022	0.0757417	0	12.642	1		730	74.6515	17.0734	-0.00309122	118.311	0.322101	0	15.7988	1		192	116.387	62.2235	-0.0130522	532.618	0.126211	0	7.35495	1
972	62.4986	9.70059	-0.00718626	269.019	0.0655898	0	21.2448	1		2418	8.70932	8.86262	-0.00731398	262.174	0.115088	0	7.71647	1		1272	83.6566	22.0803	-0.00436791	164.389	0.224757	0	12.642	1		734	91.7543	11.197	-0.00308823	118.185	0.335908	0	18.0842	1		192	32.7804	25.4556	-0.00778079	309.1	0.20198	0	6.13782	1
974	10.2802	12.2579	-0.00716591	268.256	0.12442	0	5.41328	1		2418	51.8707	20.3008	-0.0140269	504.179	0.0487026	0	30.8476	1		1273	68.0946	25.2431	-0.00671146	263.759	0.0573512	0	15.8801	1		740	120.098	15.944	-0.00666536	269.159	0.166506	0	39.8349	1		192	34.9847	60.607	-0.00291358	102.723	0.472331	0	6.49172	1
977	41.4319	6.9555	-0.0068817	257.6	0.291083	0	21.2448	1		2422	15.7679	5.74481	-0.00657821	235.649	0.0721932	0	7.71647	1		1280	58.2175	18.6548	-0.00721294	285.023	0.0479952	0	inf	1		744	14.5886	21.5943	-0.0049426	196.449	0.147045	0	15.2057	1		194	42.07	15.0927	-0.00631153	246.802	0.205041	0	10.6774	1
982	97.1816	18.4406	-0.00677528	253.61	0.0953035	0	56.9205	1		2431	19.023	10.3783	-0.00725133	259.916	0.0606943	0	inf	1		1286	16.0995	20.2352	-0.00172826	52.4631	0.397728	0	46.7737	1		744	23.1188	9.00665	-0.00252726	94.5091	0.317834	0	15.2057	1		194	26.7194	24.4874	-0.00732156	289.628	0.236804	0	6.13782	1
985	26.2852	14.6622	-0.00750228	280.867	0.167334	0	6.35788	1		2440	83.594	23.875	-0.0127531	458.258	0.0548897	0	inf	1		1289	62.4777	26.3046	-0.00639523	250.35	0.0825303	0	14.0369	1		751	105.562	6.25316	0.00309307	-118.389	0.250895	0	14.0372	1		194	67.8332	52.4208	-0.00649764	254.693	0.216496	0	7.78324	1
987	29.0329	8.92875	-0.00751242	281.247	0.221609	0	6.35788	1		2449	29.2034	6.02125	-0.00755312	270.795	0.0647492	0	14.5596	1		1291	69.2217	13.9939	-0.00631484	246.942	0.0682701	0	9.86393	1		751	77.5016	25.4786	-0.0029201	111.089	0.290494	0	10.3584	1		194	81.2025	35.8481	-0.00671105	263.742	0.298422	0	5.34293	1
989	8.91083	19.1426	-0.00704681	263.79	0.0822527	0	17.9428	1		2451	16.2037	12.5778	-0.047986	1728.43	0.0494063	0	14.5596	1		1296	77.98	18.5313	-0.00661006	259.46	0.0502807	0	9.86393	1		752	41.1445	27.3336	-0.0121574	500.954	0.100343	0	16.8695	1		194	113.276	55.559	-0.00653267	256.178	0.429611	0	7.35495	1
990	108.262	22.5359	-0.00755265	282.755	0.0702736	0	80.3892	1		2454	74.6567	16.3777	-0.00151358	53.066	0.472789	0	46.6182	1		1305	71.6789	17.2193	-0.00652981	256.057	0.0660693	0	44.5944	1		755	87.8549	25.8029	0.00186946	-66.7464	0.421813	0	10.3584	1		195	82.0916	21.4874	-0.00589441	229.115	0.165632	0	9.2316	1
995	14.2076	18.579	-0.00643279	240.769	0.0802242	0	94.1377	1		2471	81.9306	16.6143	0.00169796	-59.713	0.404497	0	28.0214	1		1309	27.0867	17.6564	-0.00704542	277.919	0.0623253	0	44.5944	1		756	28.288	16.4116	0.00305947	-116.971	0.206838	0	16.8695	1		195	34.8762	41.9908	-0.0854158	3600.96	0.0559259	0	10.4183	1
1009	82.6921	25.1041	-0.00789227	295.489	0.173355	0	16.2277	1		2472	54.44	22.0429	-0.0342085	1231.74	0.0490579	0	28.0214	1		1320	16.084	18.5946	-0.110639	4670.48	0.0280234	0	14.4553	1		756	105.633	20.2902	-0.00207043	75.2287	0.393391	0	14.0372	1		195	67.2194	6.15915	-0.00596385	232.059	0.279107	0	8.50526	1
1011	31.5379	24.7008	-0.00753709	282.172	0.0532849	0	12.1479	1		2476	11.3148	25.9305	-0.0440253	1585.64	0.0496085	0	35.0721	1		1322	29.3979	12.9647	-0.00658252	258.292	0.0892813	0	14.4553	1		761	9.22116	16.5053	-0.00686731	277.683	0.106241	0	19.0671	1		196	93.3168	58.6866	-0.00576095	223.456	0.425478	0	6.55053	1
1012	8.07126	24.4108	-0.00735227	275.243	0.0785009	0	23.4685	1		2480	42.9733	10.8376	-0.0015166	53.1747	0.477957	0	34.9458	1		1333	58.6714	21.1693	-0.00722309	285.453	0.0576239	0	28.3886	1		765	42.0331	21.5561	-0.00665532	268.735	0.108189	0	30.3021	1		197	115.726	10.5963	-0.00604652	235.564	0.297363	0	9.05397	1
1012	43.6214	25.9509	-0.00699734	261.936	0.0659256	0	12.1479	1		2485	11.3249	25.6562	-0.00181236	63.8373	0.339776	0	34.9458	1		1339	73.4184	13.7411	-0.0147923	606.402	0.0300773	0	23.011	1		767	93.8607	6.3591	-0.00747949	303.52	0.1198	0	22.8526	1		197	75.303	54.6072	-0.0139429	570.386	0.117901	0	7.78324	1
1013	102.694	18.1268	-0.00715309	267.775	0.07569	0	21.1839	1		2491	93.3835	26.874	-0.00713374	255.676	0.0734119	0	17.0776	1		1341	50.4078	13.6138	-0.00761086	301.895	0.0857506	0	23.011	1		769	79.7814	24.3595	-0.0308527	1289.99	0.047785	0	6.12309	1		197	101.557	19.9127	-0.00643986	252.243	0.347731	0	12.3621	1
1014	66.48	24.3927	-0.0074172	277.677	0.134749	0	16.2277	1		2495	87.5375	10.8282	-0.00748639	268.39	0.0662746	0	17.0776	1		1353	82.6339	21.0607	0.00156006	-45.3313	0.402931	0	23.3212	1		773	84.8424	20.9129	-0.0192209	799.07	0.10121	0	6.12309	1		197	20.3849	31.6997	-0.00594956	231.453	0.201179	0	8.10749	1
1021	120.335	5.85337	-0.00692297	259.148	0.0740636	0	65.2828	1		2500	110.674	7.90326	-0.00725259	259.961	0.0788582	0	23.321	1		1355	47.3368	16.0409	-0.00546802	211.035	0.119236	0	12.777	1		778	25.9334	13.7198	-0.0182572	758.398	0.0452189	0	18.6489	1		197	18.7798	39.6467	-0.0067546	265.588	0.286886	0	5.9419	1
1024	56.9127	21.3279	-0.00674858	252.609	0.071715	0	46.6138	1		2501	58.1485	11.8069	-0.00686764	246.083	0.0901893	0	48.6876	1		1356	59.32	20.4744	-0.00704854	278.052	0.0641066	0	12.777	1		778	68.2785	23.3372	0.00221215	-81.2097	0.367625	0	16.7404	1		198	17.234	6.51941	-0.00659044	258.628	0.156731	0	20.318	1
1025	10.46	17.4564	-0.00652303	244.153	0.0943747	0	46.6138	1		2501	11.1121	24.3791	-0.00154351	54.145	0.431958	0	48.6876	1		1363	28.8537	7.49549	-0.0285017	1187.7	0.0318935	0	37.9388	1		779	42.686	21.9132	-0.00211568	77.1383	0.350068	0	18.6489	1		198	55.2689	30.4212	-0.00652435	255.825	0.160601	0	11.3027	1
1029	114.739	18.3162	-0.0129844	486.406	0.056586	0	38.8554	1		2516	7.58649	20.4506	-0.00685377	245.583	0.0845864	0	101.479	1		1364	66.6191	11.118	-0.00708316	279.52	0.0943654	0	7.83675	1		785	83.4329	18.8056	-0.00615001	247.408	0.218765	0	7.85249	1		198	80.4092	30.5644	-0.0109452	443.278	0.165692	0	5.34293	1
1033	77.9519	5.8092	-0.00700446	262.203	0.132358	0	4.52011	1		2521	108.878	14.2717	-0.00480265	171.639	0.106794	0	82.6746	1		1367	69.9713	18.2016	-0.00691058	272.202	0.111088	0	7.83675	1		786	77.9785	27.0554	-0.0133801	552.557	0.0644475	0	9.88984	1		198	108.471	45.7187	-0.0063749	249.488	0.233569	0	10.9505	1
1034	43.1072	17.2254	-0.00590533	220.994	0.111287	0	8.66917	1		2526	26.6539	5.65021	-0.0225474	811.35	0.0476687	0	14.8039	1		1369	90.9642	6.49473	-0.0245841	1021.59	0.0262383	0	24.0365	1		787	118.778	21.26	-0.00515554	205.437	0.197622	0	12.1031	1		199	79.9049	7.97325	-0.00676495	266.027	0.207896	0	7.63905	1
1038	74.34	8.52681	-0.00835749	312.931	0.257418	0	4.52011	1		2530	26.472	20.453	-0.0140144	503.729	0.0517837	0	14.8039	1		1370	68.0425	26.6287	-0.0206023	852.754	0.0320412	0	8.64498	1		788	83.9746	10.9718	-0.0064217	258.875	0.18691	0	4.24958	1		199	106.863	8.74722	-0.00668293	262.549	0.185471	0	6.17139	1
1038	36.3353	22.6379	-0.00701406	262.562	0.0555404	0	8.66917	1		2537	107.015	26.6955	-0.00485846	173.651	0.113828	0	inf	1		1376	26.4579	15.6407	-0.0144592	592.276	0.0398645	0	93.8781	1		788	43.9715	21.4163	-0.0127168	524.564	0.0471582	0	34.4714	1		199	33.1782	21.0039	-0.00885878	354.809	0.149434	0	7.33828	1
1038	101.769	24.6041	-0.00710448	265.953	0.0793869	0	11.3549	1		2569	20.8432	11.3193	-0.00743324	266.474	0.261397	0	5.78634	1		1378	119.898	24.7033	-0.00649488	254.576	0.076116	0	72.4158	1		788	106.932	23.7432	-0.00729622	295.785	0.0964816	0	8.85564	1		199	57.9151	68.0438	-0.0868888	3663.41	0.0596532	0	4.05963	1
1041	48.8123	7.97956	-0.00738773	276.573	0.081028	0	17.0793	1		2573	16.1049	14.6405	-0.0278594	1002.85	0.0462959	0	5.78634	1		1383	48.1612	14.8062	0.0014526	-40.7745	0.435325	0	72.4158	1		793	114.794	19.6683	-0.00859792	350.724	0.137568	0	8.85564	1		199	24.7216	39.6615	-0.00553924	214.055	0.38054	0	5.9419	1
1041	71.4686	14.1304	-0.00727711	272.425	0.15031	0	6.29641	1		2583	69.3357	13.8701	-0.00729891	261.631	0.08152	0	33.7075	1		1399	81.8372	20.5159	0.00167778	-50.3229	0.397666	0	inf	1		793	83.0455	27.3913	-0.0120707	497.292	0.0708979	0	16.4458	1		200	73.4088	11.9927	-0.00631575	246.98	0.276235	0	7.63905	1
1042	14.4618	16.9986	-0.00675074	252.69	0.0664244	0	20.6168	1		2586	100.603	26.462	-0.00724487	259.683	0.102003	0	18.4229	1		1406	14.5199	7.40756	-0.00687354	270.631	0.0436566	0	37.1569	1		795	51.1148	21.0057	-0.01307	539.467	0.0631437	0	5.40252	1		201	41.4011	25.3644	-0.0119408	485.49	0.135894	0	9.30753	1
1043	91.0174	20.9513	-0.0074076	277.317	0.0573265	0	11.3549	1		2587	109.171	10.1528	-0.049308	1776.09	0.0477408	0	18.4229	1		1410	47.6203	24.2894	-0.0068819	270.986	0.0667608	0	37.1569	1		796	70.581	13.8745	-0.0126459	521.57	0.0706193	0	18.3866	1		202	62.8488	38.8054	-0.00882403	353.336	0.250161	0	8.11178	1
1045	31.8562	5.93131	-0.00686576	257.003	0.0733319	0	17.0793	1		2592	41.7434	25.7949	-0.0211856	762.256	0.0475654	0	19.0466	1		1419	32.5441	8.65603	-0.015079	618.558	0.0317959	0	inf	1		799	45.716	21.2079	-0.00775368	315.092	0.203047	0	5.40252	1		202	69.5248	34.1976	-0.00694244	273.553	0.301656	0	8.11178	1
1048	72.6323	23.2921	-0.00720867	269.859	0.069051	0	18.5335	1		2593	76.0169	6.77679	-0.00715783	256.545	0.0799152	0	24.966	1		1428	48.9559	12.7814	-0.00553576	213.908	0.085557	0	inf	1		805	69.146	25.4007	0.00263595	-99.0966	0.389645	0	5.28878	1		204	112.491	11.2798	-0.0086034	343.98	0.282446	0	6.17139	1
1058	93.9221	15.1659	-0.00722176	270.35	0.0756157	0	45.2222	1		2597	28.761	11.8583	-0.00673123	241.166	0.0836706	0	19.0466	1		1441	44.5038	12.9393	-0.00627416	245.217	0.0830495	0	18.1482	1		805	33.5325	13.1687	-0.00190219	68.1279	0.38154	0	8.56857	1		204	82.666	53.9986	-0.251385	10638.3	0.0504717	0	13.1364	1
1058	29.3	17.5309	-0.00701341	262.538	0.0784798	0	11.9977	1		2598	51.3396	10.563	-0.0139733	502.246	0.0488022	0	22.6157	1		1444	101.556	16.2289	0.00165251	-49.2514	0.424447	0	57.1465	1		810	25.0727	14.5293	-0.00629404	253.488	0.134322	0	8.56857	1		205	98.7054	65.2051	-0.0505533	2122.72	0.0572724	0	18.5557	1
1059	19.7104	24.7409	-0.00722312	270.401	0.0551907	0	11.9977	1		2604	51.2215	22.2639	-0.0287284	1034.18	0.0428069	0	31.3202	1		1447	19.8857	25.5943	-0.00680119	267.564	0.0709288	0	82.2051	1		810	73.0608	21.8446	-0.00651267	262.715	0.138786	0	5.28878	1		205	69.4086	45.9548	-0.00764975	303.544	0.167595	0	9.70275	1
1060	48.9143	10.7677	-0.00780805	292.331	0.0844256	0	19.2157	1		2607	105.105	12.8762	-0.0212136	763.265	0.0482051	0	7.86075	1		1457	58.4685	15.8142	-0.00224868	74.53	0.328429	0	inf	1		811	90.2532	10.4085	0.00231217	-85.4313	0.376724	0	20.6486	1		205	8.65226	73.0223	-0.00759678	301.298	0.223455	0	21.3489	1
1064	77.2614	7.60786	-0.00772968	289.393	0.0768579	0	9.63664	1		2609	24.0838	6.62731	-0.0076537	274.421	0.0886627	0	31.3202	1		1463	24.6183	22.0346	-0.00634316	248.143	0.0648146	0	11.4307	1		812	42.2411	10.1359	0.00242276	-90.099	0.322178	0	17.7216	1		206	51.2834	30.4722	-0.00642597	251.654	0.223929	0	5.93246	1
1065	68.1298	10.6868	-0.00679893	254.497	0.0945522	0	9.63664	1		2609	97.2643	13.4444	-0.0129396	464.982	0.10191	0	7.86075	1		1468	31.3138	12.7702	-0.00713209	281.595	0.0557079	0	11.4307	1		817	74.221	16.9172	-0.002914	110.832	0.369716	0	32.5846	1		207	21.1087	55.6841	-0.00570845	221.23	0.25131	0	12.5059	1
1066	117.397	12.7863	-0.00864921	323.868	0.0789303	0	11.2702	1		2613	60.7444	6.17119	-0.0464283	1672.27	0.0497029	0	22.0992	1		1472	51.7108	16.4741	-0.00214146	69.9834	0.261419	0	20.7306	1		821	105.281	7.06782	0.00186317	-66.481	0.373493	0	32.5846	1		207	41.2344	10.9151	-0.0123405	502.438	0.168516	0	5.28121	1
1070	87.5139	10.1225	-0.00713123	266.956	0.0862146	0	18.7849	1		2618	51.9019	26.4242	-0.00867744	311.328	0.0873316	0	22.0992	1		1481	37.9769	20.9631	-0.00632875	247.531	0.0619768	0	57.2335	1		828	111.208	15.3248	-0.0213427	888.622	0.0557306	0	31.5713	1		207	36.411	34.9277	-0.00611589	238.506	0.199156	0	11.6539	1
1071	106.282	10.9228	-0.00708217	265.116	0.0678359	0	11.2702	1		2620	96.5632	13.4138	-0.0508115	1830.29	0.0468505	0	21.7724	1		1483	93.8229	8.4372	-0.00703643	277.538	0.0586122	0	18.5016	1		828	80.8114	23.8574	-0.00626464	252.247	0.0949887	0	10.6135	1		207	94.0732	36.1103	-0.00731084	289.174	0.152613	0	7.88637	1
1071	59.0283	26.0176	-0.00720803	269.835	0.0639975	0	32.6203	1		2621	75.466	8.03361	-0.00762229	273.289	0.0633284	0	21.6628	1		1485	108.797	19.304	-0.00698779	275.476	0.0617801	0	16.1189	1		832	12.1871	13.2527	-0.00643477	259.427	0.108581	0	59.1706	1		207	116.904	68.8284	-0.00701665	276.7	0.155226	0	18.5557	1
1077	63.2094	6.74323	-0.00669294	250.523	0.0867718	0	19.5946	1		2621	8.3006	20.9192	-0.0652545	2350.97	0.0699232	0	43.9475	1		1489	94.6251	26.9837	-0.00706551	278.772	0.0595968	0	16.1189	1		833	70.2338	24.7299	-0.00769632	312.671	0.0655479	0	10.6135	1		207	78.168	72.0784	-0.00667116	262.05	0.155845	0	5.30745	1
1078	86.4814	18.7898	-0.00705067	263.935	0.0653987	0	22.1663	1		2626	96.7218	12.2127	-0.00246538	87.379	0.358681	0	21.6628	1		1493	24.0883	18.6496	-0.00218253	71.7249	0.274085	0	37.4045	1		835	81.1685	12.9167	-0.00650462	262.375	0.170166	0	13.7657	1		208	106.548	20.1288	-0.00676453	266.01	0.195305	0	10.6595	1
1079	65.588	26.1929	-0.00741264	277.506	0.0665883	0	18.663	1		2630	8.21326	19.772	-0.00757278	271.504	0.115904	0	65.6972	1		1494	112.203	26.1637	-0.0071462	282.193	0.0674253	0	17.5973	1		838	68.9223	6.63003	0.00170356	-59.7447	0.471861	0	13.7657	1		209	21.2388	13.1962	0.00487134	-185.735	0.296315	0	18.1384	1
1084	46.9251	26.1337	-0.00684959	256.396	0.0748745	0	18.663	1		2630	73.5702	26.4496	-0.00220597	78.027	0.268654	0	27.1787	1		1495	61.3302	22.1332	-0.00705976	278.528	0.0615943	0	26.9158	1		840	34.932	14.258	-0.00237682	88.16	0.340641	0	5.14586	1		209	16.3588	30.6658	-0.00646438	253.282	0.165571	0	18.1384	1
1090	79.3974	18.6286	-0.00725817	271.715	0.0632444	0	inf	1		2635	107.129	20.8534	-0.00727491	260.766	0.077154	0	14.171	1		1502	38.8099	22.7101	-0.0041957	157.087	0.118595	0	41.8101	1		843	94.5314	21.378	0.00237914	-88.2578	0.330564	0	9.84733	1		209	120.26	39.9709	-0.00619511	241.865	0.35062	0	14.0505	1
1096	15.8551	13.6202	-0.00713457	267.081	0.0753473	0	51.5237	1		2637	113.242	8.06852	-0.00188354	66.4034	0.397762	0	14.171	1		1506	80.6048	21.5797	-0.00693399	273.195	0.0551828	0	41.8101	1		845	115.405	23.8248	-0.00683279	276.225	0.168104	0	21.0166	1		209	84.0749	40.9381	-0.00495593	189.322	0.346013	0	4.61106	1
1097	67.352	15.2803	-0.00708981	265.402	0.0692513	0	41.1196	1		2653	44.041	25.9369	-0.00736705	264.088	0.0853121	0	28.8496	1		1508	27.3227	18.5229	-0.00690668	272.037	0.0561007	0	53.3697	1		845	37.3885	9.73631	0.00193314	-69.4342	0.428331	0	5.14586	1		209	43.8821	61.7756	0.00747297	-296.049	0.151407	0	13.8765	1
1098	108.466	15.9404	-0.00684541	256.24	0.0813853	0	41.1196	1		2654	22.4257	6.82995	-0.0347466	1251.14	0.060525	0	28.8496	1		1529	113.828	22.9021	-0.00727603	287.698	0.0922069	0	32.6125	1		848	25.692	10.3463	-0.00219538	80.502	0.354208	0	11.7124	1		210	28.7343	45.772	-0.00866847	346.739	0.12995	0	7.91405	1
1105	50.6589	19.3656	-0.00689659	258.158	0.0676777	0	inf	1		2669	75.4549	12.342	-0.00723665	259.386	0.0826453	0	41.042	1		1532	84.7043	8.22532	-0.00735308	290.965	0.0512462	0	32.6125	1		848	84.8568	19.5418	-0.00368084	143.197	0.256671	0	9.84733	1		210	119.309	14.3017	-0.0103054	416.148	0.121992	0	14.0284	1
1112	41.6431	14.9255	-0.0149437	559.865	0.0450734	0	11.8934	1		2670	13.6559	13.1971	0.00129528	-45.1962	0.47166	0	21.1913	1		1538	87.0188	21.6219	-0.00658668	258.468	0.0722521	0	13.3455	1		852	118.797	6.01832	0.00216964	-79.4158	0.43113	0	9.29171	1		211	67.3592	34.7033	-0.00672704	264.42	0.207833	0	10.7542	1
1113	74.4771	11.6883	-0.00708224	265.119	0.0658415	0	21.556	1		2671	34.61	16.3591	-0.00710191	254.529	0.0846094	0	21.1913	1		1541	25.5358	26.5182	-0.00663089	260.343	0.0640625	0	51.9366	1		855	67.9448	12.3441	0.002339	-86.5638	0.349452	0	28.0019	1		211	46.0937	12.9835	0.0049925	-190.872	0.395769	0	5.28121	1
1117	53.4439	16.4068	-0.00701728	262.683	0.0737036	0	11.8934	1		2678	49.7083	7.72194	-0.0232966	838.357	0.0439516	0	inf	1		1543	99.4292	16.7146	-0.00662353	260.031	0.0853205	0	8.01521	1		858	94.61	20.8921	-0.00677645	273.848	0.108366	0	10.2144	1		212	56.9602	67.2405	-0.011488	466.292	0.16859	0	14.174	1
1120	35.5773	6.85422	-0.00716772	268.324	0.0719697	0	20.26	1		2688	112.152	26.0701	-0.00717192	257.053	0.0874334	0	inf	1		1546	76.2466	15.3008	-0.00668555	262.66	0.0686593	0	16.2284	1		861	18.5555	14.8121	0.00398504	-156.035	0.245563	0	29.2066	1		212	73.9212	68.895	-0.00683249	268.891	0.159033	0	5.30745	1
1121	79.9709	15.2734	-0.00666455	249.459	0.0673189	0	13.8565	1		2706	45.2501	22.7133	-0.0100233	359.847	0.0478058	0	19.4495	1		1548	92.3144	13.0237	-0.00683099	268.827	0.0707279	0	8.01521	1		863	46.2222	24.1703	-0.00619224	249.191	0.10981	0	29.2066	1		212	56.8915	10.0801	0.00702088	-276.879	0.241906	0	9.10726	1
1122	90.3405	24.4644	-0.00758242	283.872	0.0516136	0	13.8565	1		2708	33.9629	6.87406	-0.0148829	535.04	0.0522224	0	19.4495	1		1559	44.0116	18.784	-0.0112707	457.079	0.0460699	0	inf	1		863	90.8516	11.3943	0.00307337	-117.558	0.324159	0	10.2144	1		212	109.273	31.2134	0.00511527	-196.078	0.290085	0	11.4146	1
1128	46.788	19.6376	-0.00576017	215.551	0.296689	0	4.88022	1		2725	9.14934	5.93632	-0.00976227	350.437	0.0683336	0	75.794	1		1566	81.9335	22.6767	-0.00716055	282.801	0.0763054	0	11.9266	1		871	55.855	24.6903	-0.012934	533.728	0.0471873	0	19.9847	1		213	90.8741	36.7373	-0.00843222	336.722	0.117768	0	4.65337	1
1130	29.8301	18.0901	-0.00725248	271.501	0.0631075	0	10.8724	1		2729	83.8104	18.9922	-0.00774727	277.795	0.077088	0	75.794	1		1570	53.3827	7.92199	-0.00651993	255.638	0.0724871	0	21.9133	1		873	107.125	15.8257	-0.00578659	232.07	0.112483	0	31.6538	1		215	100.903	17.5239	0.00335317	-121.362	0.295306	0	16.0453	1
1130	20.2285	23.1909	-0.00713698	267.171	0.0861745	0	10.8724	1		2738	58.1799	25.7036	-0.0282664	1017.52	0.047425	0	23.8763	1		1571	74.6412	13.2393	-0.00684592	269.46	0.0661281	0	11.9266	1		875	75.9577	10.2948	-0.00220557	80.9322	0.351542	0	13.4556	1		215	17.183	26.5504	-0.0181653	749.421	0.0855594	0	17.9217	1
1130	47.8169	24.4081	-0.00558296	208.907	0.302086	0	4.88022	1		2738	35.7035	17.6483	-0.0033363	118.776	0.352189	0	20.1316	1		1575	17.2014	20.303	0.00185716	-57.9288	0.326229	0	38.2411	1		876	75.6838	27.1819	-0.0121565	500.915	0.0587266	0	15.616	1		215	8.79406	59.721	-0.00623167	243.415	0.19158	0	14.9176	1
1138	112.725	13.8582	-0.00770673	288.532	0.0611975	0	inf	1		2741	15.8319	14.4228	-0.00689663	247.128	0.0776439	0	20.1316	1		1587	47.9321	12.6367	-0.00192998	61.0165	0.314714	0	12.5075	1		880	89.3772	9.31037	-0.0135193	558.432	0.0843862	0	13.4556	1		215	7.52458	11.4539	-0.00671218	263.79	0.139883	0	17.9217	1
1145	44.8754	18.5866	-0.00732652	274.277	0.0773626	0	9.86336	1		2755	53.7187	24.2291	-0.00742803	266.286	0.0659194	0	41.3668	1		1589	59.903	9.01233	-0.00675598	265.647	0.0669281	0	12.5075	1		881	51.0384	5.97623	-0.00183184	65.1587	0.449912	0	18.3171	1		215	20.9121	44.5692	-0.00511246	195.959	0.326763	0	7.91405	1
1146	59.5496	25.5644	-0.00697471	261.087	0.118728	0	6.80864	1		2756	95.0167	26.6146	-0.0177928	639.942	0.0419333	0	41.3668	1		1594	109.075	15.6304	-0.00680265	267.626	0.116157	0	49.6158	1		881	61.2722	21.1679	0.0023351	-86.3989	0.41203	0	6.26129	1		216	59.3536	41.884	-0.00689342	271.475	0.15108	0	10.7542	1
1147	92.4858	26.6369	-0.00727776	272.449	0.0642787	0	32.9536	1		2761	31.9561	25.7959	-0.00680855	243.953	0.0830864	0	44.1902	1		1595	40.4044	21.9614	-0.006409	250.934	0.0743143	0	68.9623	1		883	67.3365	22.7261	0.00213048	-77.7631	0.435384	0	6.26129	1		216	53.0677	18.3457	0.00279464	-97.6795	0.454726	0	8.79718	1
1147	36.8213	24.2802	-0.00678491	253.971	0.0852454	0	9.86336	1		2762	74.2246	12.9062	-0.0501477	1806.36	0.0430596	0	44.1902	1		1603	112.969	16.5881	-0.00254466	87.0799	0.287052	0	12.1986	1		885	79.8548	25.879	-0.0124786	514.51	0.0562117	0	12.9093	1		216	23.5632	57.6217	-0.0057517	223.064	0.160945	0	13.319	1
1149	55.465	20.117	-0.00629245	235.508	0.342675	0	5.04779	1		2768	86.2715	17.3512	-0.00739627	265.141	0.0701605	0	30.2696	1		1607	59.7765	25.3198	-0.00678147	266.728	0.0848618	0	8.50103	1		886	107.963	6.10317	-0.00366003	142.318	0.406521	0	15.5998	1		217	63.9963	30.956	-0.0257716	1071.94	0.0585208	0	11.8733	1
1152	11.3114	17.5376	-0.00713472	267.086	0.0602095	0	9.99798	1		2770	116.504	15.8638	-0.00823508	295.38	0.0707033	0	30.2696	1		1610	54.189	18.913	-0.0067297	264.533	0.0911812	0	8.50103	1		886	121.21	14.3423	-0.00616597	248.082	0.129452	0	15.5998	1		219	39.8693	44.3503	-0.00703392	277.432	0.141742	0	8.41353	1
1152	60.0126	17.9263	-0.0114763	429.862	0.0943795	0	5.04779	1		2775	74.4214	11.7795	-0.00181989	64.1085	0.389556	0	8.54601	1		1610	17.015	20.0952	-0.00183945	57.178	0.327079	0	37.1928	1		888	23.4667	18.2562	-0.105632	4446.09	0.0533907	0	44.097	1		219	93.7201	66.2326	0.00287358	-101.027	0.411355	0	17.9041	1
1152	20.8024	20.6809	-0.00661558	247.622	0.0803557	0	9.99798	1		2778	116.174	9.8424	-0.0152725	549.084	0.0440893	0	41.7976	1		1618	87.3132	10.805	-0.00706288	278.66	0.055905	0	inf	1		891	73.1018	11.4392	-0.026626	1111.61	0.119726	0	11.0982	1		220	120.13	45.9617	-0.00371244	136.596	0.307197	0	27.9022	1
1156	36.1619	6.05274	-0.00862237	322.862	0.0712295	0	21.2108	1		2779	66.1413	13.8947	-0.00736433	263.989	0.0727508	0	8.54601	1		1626	113.747	7.2756	-0.00682059	268.386	0.0508967	0	22.9255	1		895	83.851	14.2008	-0.0128669	530.897	0.0719588	0	11.0982	1		220	77.2704	59.1639	-0.00647287	253.643	0.164371	0	17.9041	1
1157	47.2328	26.8625	-0.00695004	260.162	0.0710929	0	15.5942	1		2792	41.4705	11.9497	-0.0135412	486.668	0.0606693	0	5.60049	1		1628	87.9034	16.1267	-0.00675705	265.692	0.148604	0	4.99345	1		904	70.2325	12.8101	0.00212687	-77.6108	0.445823	0	14.9137	1		222	45.7348	33.41	-0.00652959	256.047	0.280653	0	7.42752	1
1158	76.69	24.2796	-0.00693286	259.518	0.0711844	0	14.3555	1		2793	82.5759	10.3458	-0.0230895	830.893	0.0443109	0	41.1367	1		1630	92.8607	16.7267	-0.00405708	151.209	0.392991	0	4.99345	1		907	84.2512	17.8988	0.00287542	-109.203	0.292023	0	14.9137	1		222	31.8671	9.91424	-0.00638631	249.972	0.199748	0	19.0459	1
1159	14.4412	17.9366	-0.00698502	261.474	0.156357	0	7.08637	1		2793	15.7991	13.1902	-0.00687435	246.325	0.0715236	0	22.9182	1		1633	59.9049	13.9409	-0.00720454	284.667	0.0602942	0	5.72105	1		908	94.1266	6.47504	-0.0131337	542.159	0.0608241	0	15.1006	1		222	104.996	22.5206	-0.00718157	283.693	0.206013	0	9.17815	1
1160	13.6791	24.9819	-0.00752488	281.714	0.119318	0	7.08637	1		2796	38.0112	7.54527	-0.00713246	255.63	0.191603	0	5.60049	1		1637	90.79	8.35237	-0.00630349	246.46	0.101374	0	13.6172	1		910	119.973	26.2725	-0.0176954	734.685	0.0573473	0	10.4771	1		222	47.4222	40.6433	-0.00671273	263.813	0.245275	0	7.42752	1
1160	73.3691	10.3135	-0.00744014	278.537	0.0716098	0	14.3555	1		2800	81.3303	21.1955	-0.00746593	267.652	0.0760797	0	10.9452	1		1638	7.41661	27.1324	-0.00638886	250.08	0.0641562	0	48.5119	1		911	58.3006	7.02116	-0.00300712	114.762	0.263276	0	16.5544	1		223	21.309	29.2478	-0.00619259	241.758	0.182112	0	9.69692	1
1165	105.57	27.3371	-0.00700554	262.243	0.0903714	0	36.4239	1		2811	88.0994	14.0619	-0.00704637	252.527	0.082715	0	18.3441	1		1638	54.1936	14.275	-0.0189796	783.947	0.0303013	0	5.72105	1		912	47.872	19.8778	-0.00319852	122.84	0.254877	0	16.5544	1		223	85.5488	30.1084	-0.00436311	164.185	0.338638	0	15.9051	1
1171	88.7889	9.24208	-0.00699511	261.852	0.0690727	0	inf	1		2814	104.788	21.6765	-0.00717134	257.032	0.0824964	0	18.3441	1		1645	110.197	19.4294	-0.00649351	254.518	0.0668648	0	62.6519	1		915	110.453	21.8972	-0.00230078	84.9507	0.359533	0	10.4771	1		223	21.8375	49.9371	-0.00672816	264.467	0.163569	0	18.8774	1
1179	101.362	15.5202	-0.00738078	276.312	0.0715455	0	34.9319	1		2827	99.007	15.2571	-0.00782065	280.44	0.0522861	0	inf	1		1648	47.6023	22.1025	-0.00668871	262.795	0.0653989	0	6.3721	1		922	46.3747	7.70489	-0.00519568	207.131	0.331756	0	17.5065	1		224	56.4884	69.1054	0.00311737	-111.364	0.390774	0	18.2336	1
1182	34.6425	18.0519	-0.00721277	270.013	0.068371	0	32.2924	1		2835	84.9547	11.7954	-0.00787943	282.559	0.0756013	0	22.6616	1		1651	8.92657	25.1678	-0.00648978	254.359	0.0647429	0	35.534	1		924	45.2858	25.1775	-0.00221478	81.3208	0.332809	0	13.5152	1		225	49.8329	16.237	-0.00683096	268.826	0.158063	0	17.6552	1
1182	66.5264	12.9316	-0.00738456	276.453	0.05571	0	13.846	1		2838	66.1549	24.4492	-0.00360326	128.4	0.161546	0	22.6616	1		1653	44.3774	27.5983	-0.00175404	53.5564	0.444091	0	6.3721	1		926	94.8031	6.80692	-0.0034385	132.969	0.278202	0	5.33636	1		225	7.54723	33.7958	-0.00511842	196.212	0.367006	0	14.4938	1
1186	79.3182	7.63238	-0.00728589	272.754	0.0796138	0	13.5317	1		2844	42.8222	6.3175	-0.0232921	838.196	0.0503507	0	inf	1		1655	49.254	18.7221	-0.00678568	266.906	0.0603968	0	10.1276	1		927	6.19828	15.554	0.00165044	-57.5028	0.494861	0	40.2548	1		226	102.039	63.4701	-0.00397997	147.94	0.270089	0	29.5626	1
1186	92.6989	9.64849	-0.00703888	263.493	0.0836934	0	13.5317	1		2852	19.2176	12.9272	-0.00603606	216.104	0.0847986	0	inf	1		1657	7.09181	17.4252	-0.0251462	1045.42	0.032907	0	38.6485	1		928	57.2302	18.8535	-0.00492497	195.705	0.197318	0	13.5152	1		226	109.035	30.7624	-0.00499725	191.074	0.307921	0	9.17815	1
1186	104.955	15.8151	-0.00723618	270.89	0.0656789	0	13.7201	1		2863	18.2323	6.28115	-0.0587051	2114.86	0.069733	0	65.3643	1		1665	95.1377	17.3925	-0.00718497	283.837	0.0619912	0	43.9842	1		930	94.7069	12.1424	-0.0019323	69.3986	0.4907	0	5.33636	1		227	38.7579	73.3593	-0.00539157	207.793	0.312478	0	11.8808	1
1190	39.8135	6.07426	-0.00672479	251.717	0.0729522	0	20.2886	1		2868	83.2963	12.5385	-0.0061355	219.689	0.0782264	0	18.7794	1		1673	20.8371	16.9838	-0.00607699	236.857	0.0725934	0	84.2316	1		930	77.409	17.3044	-0.00405897	159.156	0.203237	0	18.0516	1		228	18.5537	19.9506	-0.00726554	287.253	0.144269	0	9.69692	1
1194	44.4151	25.8342	-0.00696313	260.653	0.0619063	0	9.81821	1		2870	66.6676	21.2649	-0.0142337	511.635	0.0481607	0	18.7794	1		1674	104.952	12.5451	-0.0543478	2283.62	0.0262217	0	17.8903	1		940	21.9133	21.3218	-0.00610688	245.588	0.183174	0	9.7507	1		230	108.263	17.7341	-0.00729697	288.586	0.131468	0	13.0512	1
1198	71.8977	23.3341	-0.00705905	264.249	0.06647	0	9.96702	1		2871	17.7086	6.20652	-0.0052403	187.417	0.189437	0	22.3412	1		1678	118.915	23.7291	-0.00687641	270.753	0.0642994	0	17.8903	1		940	67.8201	23.7857	-0.00652032	263.038	0.215083	0	12.5291	1		230	26.8893	72.8211	-0.00644472	252.449	0.157531	0	11.8808	1
1199	96.4487	18.063	-0.00693514	259.603	0.0818255	0	13.8792	1		2875	40.0447	5.72952	-0.0033531	119.382	0.177472	0	22.3412	1		1679	63.0826	17.6952	-0.00635215	248.524	0.0618428	0	21.3247	1		941	31.1243	18.1228	-0.0123648	509.704	0.065089	0	9.7507	1		231	74.3472	53.1194	-0.00617067	240.829	0.363255	0	4.85165	1
1199	48.476	16.8951	-0.00701803	262.711	0.0720095	0	9.81821	1		2875	108.975	8.4445	-0.0140539	505.151	0.0612246	0	44.2073	1		1680	104.811	11.0994	-0.00175476	53.5868	0.365043	0	18.9324	1		942	55.3375	24.8642	-0.0949821	3996.6	0.120154	0	12.5291	1		232	27.2232	14.2321	-0.00552598	213.493	0.252932	0	10.3856	1
1200	58.9589	22.953	-0.00671364	251.299	0.0629277	0	12.1074	1		2888	7.73202	19.508	0.001541	-54.0545	0.454511	0	inf	1		1682	42.9401	24.6968	-0.00703359	277.418	0.0569794	0	21.3247	1		946	57.9816	7.15488	0.00292086	-111.121	0.332239	0	17.9057	1		233	44.0064	73.8238	-0.00637098	249.322	0.255788	0	12.5029	1
1203	73.4824	13.4939	-0.00718208	268.862	0.0712914	0	9.96702	1		2895	106.229	19.6822	-0.0277283	998.125	0.042104	0	94.108	1		1688	29.935	12.2826	-0.00620961	242.48	0.0635827	0	13.4045	1		951	55.0586	24.9907	0.0121332	-499.931	0.114853	0	18.0738	1		233	74.5815	48.2734	-0.00530255	204.019	0.383849	0	4.85165	1
1206	21.9991	24.4178	-0.00652341	244.167	0.0642204	0	12.8162	1		2900	12.6081	10.1237	-0.0164216	590.512	0.0536177	0	94.108	1		1701	92.5793	14.0076	-0.039399	1649.76	0.0269452	0	inf	1		952	101.541	12.3655	-0.00655986	264.706	0.14713	0	19.3672	1		234	100.248	55.9504	-0.00779334	309.633	0.168039	0	11.697	1
1207	16.0641	13.0586	-0.00721739	270.186	0.0635112	0	12.8162	1		2902	115.437	13.3665	-0.0523341	1885.18	0.0426932	0	102.88	1		1708	10.9549	15.9408	-0.0067905	267.111	0.0453065	0	22.0658	1		953	114.913	26.3759	-0.0136543	564.129	0.0650311	0	19.3672	1		234	43.5416	61.3295	0.0048674	-185.568	0.30802	0	12.5029	1
1213	72.7051	13.5633	-0.00671163	251.224	0.0720225	0	16.3963	1		2909	33.7198	7.14168	-0.0077776	278.888	0.0742731	0	67.0079	1		1709	100.583	8.38424	-0.00691674	272.464	0.0610985	0	68.844	1		958	25.1317	8.78783	-0.0128309	529.376	0.0484723	0	33.7151	1		235	82.5993	52.9918	-0.00790205	314.242	0.159539	0	8.25302	1
1213	14.9754	26.3246	-0.00741909	277.748	0.0624112	0	44.4975	1		2911	99.5656	19.5669	-0.0382834	1378.64	0.0471526	0	67.0079	1		1713	31.7395	8.53151	-0.00702407	277.014	0.064637	0	11.4544	1		959	86.6421	15.0938	-0.00239835	89.0684	0.457415	0	33.1325	1		235	109.926	33.0464	-0.123239	5204.71	0.0668413	0	15.4024	1
1216	56.5863	10.5589	-0.00721587	270.129	0.0668438	0	16.3963	1		2917	82.8686	26.2849	-0.00732998	262.751	0.073995	0	13.7922	1		1714	16.4351	20.5079	-0.00693748	273.343	0.0578299	0	19.4334	1		961	54.9049	24.6075	-0.0295779	1236.19	0.0703682	0	23.2002	1		235	46.9023	35.7564	-0.00362172	132.749	0.328294	0	7.94629	1
1222	97.7535	12.8967	-0.00715636	267.898	0.0654329	0	inf	1		2920	71.6645	18.2415	-0.00771896	276.774	0.0602609	0	13.7922	1		1717	42.1397	13.3313	-0.00682004	268.363	0.0574356	0	11.4544	1		966	77.8655	21.2814	-0.00219737	80.5862	0.360708	0	23.2002	1		236	107.582	11.5698	-0.0142965	585.377	0.0981099	0	10.7273	1
1228	113.221	17.898	-0.00722234	270.372	0.0808686	0	7.9417	1		2922	100.584	13.3488	-0.00280337	99.5636	0.247389	0	21.9361	1		1728	59.1502	6.76118	-0.00666346	261.724	0.064041	0	48.8785	1		968	121.432	27.2134	-0.00735749	298.371	0.146773	0	14.342	1		236	116.41	61.7255	-0.00725546	286.826	0.153617	0	12.1974	1
1229	33.6291	13.174	-0.0068703	257.173	0.0708528	0	11.1115	1		2927	19.761	10.7213	-0.00717924	257.317	0.0679412	0	80.8661	1		1741	105.997	17.0103	-0.00629365	246.043	0.0753132	0	inf	1		968	56.3979	10.8617	0.00209674	-76.3391	0.452182	0	23.8627	1		237	110.797	50.8964	-0.00244259	82.7521	0.484874	0	11.697	1
1230	55.3272	13.4142	-0.00681966	255.274	0.0701543	0	11.7688	1		2928	100.879	13.2568	0.00391444	-139.618	0.214571	0	4.17013	1		1753	14.0495	14.7912	-0.00724212	286.26	0.063766	0	inf	1		969	22.2208	13.1998	0.00243305	-90.5329	0.350848	0	34.2569	1		238	86.8428	62.7589	-0.00718602	283.881	0.148373	0	10.6492	1
1230	44.0915	16.9161	-0.00311602	116.415	0.172552	0	11.1115	1		2930	104.485	11.1612	-0.00312597	111.194	0.28675	0	4.17013	1		1763	45.3569	18.6911	-0.00176037	53.8248	0.406982	0	73.891	1		972	107.115	26.3574	-0.00735142	298.114	0.148017	0	13.7995	1		238	12.2776	8.65861	-0.0207197	857.733	0.0574435	0	25.9903	1
1232	115.472	10.282	-0.00706532	264.485	0.0885113	0	7.9417	1		2935	77.4888	10.3866	-0.00342858	122.103	0.15303	0	19.8716	1		1775	79.0042	26.9045	-0.00693175	273.1	0.0872819	0	12.2225	1		974	114.497	14.6983	-0.0122018	502.826	0.0803507	0	10.1128	1		238	66.7167	29.5567	-0.00329392	118.85	0.360647	0	11.8643	1
1233	86.9419	7.81463	-0.00713056	266.93	0.0669415	0	28.1474	1		2937	97.2581	8.37263	-0.0204349	735.194	0.0472511	0	19.8716	1		1776	68.7795	20.2079	-0.00746148	295.561	0.0548304	0	12.2225	1		977	54.8193	23.9158	0.00433734	-170.904	0.143079	0	17.0826	1		238	82.3225	40.2131	-0.00367003	134.797	0.399686	0	11.1755	1
1240	120.879	20.9921	-0.00707998	265.034	0.0815831	0	20.0602	1		2937	51.2844	26.8189	-0.0208438	749.932	0.0465947	0	30.9304	1		1777	112.818	17.7473	0.0024157	-81.6116	0.29173	0	35.0316	1		978	104.732	12.07	-0.0135216	558.528	0.0706005	0	10.1128	1		239	20.7548	41.2092	-0.00630988	246.731	0.164085	0	10.7269	1
1243	107.063	6.44783	-0.0072638	271.926	0.0855408	0	13.189	1		2943	104.608	11.166	0.00341924	-121.766	0.18209	0	16.1614	1		1778	46.9234	20.5318	-0.00676292	265.941	0.0689193	0	5.40411	1		979	57.9043	7.1141	0.00342183	-132.265	0.224145	0	17.0826	1		239	30.8935	37.706	-0.013279	542.233	0.0988385	0	10.7269	1
1243	59.2522	12.7833	-0.00695743	260.439	0.0527739	0	20.9843	1		2954	116.767	14.8365	0.0033333	-118.668	0.185321	0	inf	1		1783	41.5792	21.3342	-0.00693458	273.22	0.0566939	0	5.40411	1		980	91.8117	22.7838	-0.00596606	239.645	0.113134	0	16.7842	1		240	116.313	17.8026	-0.00616334	240.518	0.224088	0	10.7273	1
1247	114.057	17.6298	-0.00769472	288.082	0.0784813	0	6.05639	1		2961	26.1953	20.595	-0.0394056	1419.1	0.0455575	0	inf	1		1791	38.9924	17.0295	-0.00611001	238.257	0.100912	0	inf	1		981	26.0155	26.1878	0.00219022	-80.2842	0.447773	0	28.8933	1		240	8.15309	34.3196	-0.00533632	205.451	0.279856	0	14.3621	1
1247	78.5879	20.9364	-0.00712135	266.585	0.0675303	0	20.9843	1		2991	8.86492	15.204	-0.00212729	75.1906	0.303334	0	84.9654	1		1797	70.2705	11.3453	-0.00643185	251.903	0.0822808	0	13.9729	1		989	104.379	6.44404	-0.0207559	863.853	0.0359196	0	16.0676	1		241	45.8401	40.2434	-0.0137643	562.81	0.0959186	0	4.18973	1
1248	22.2574	19.295	-0.00727862	272.481	0.0738113	0	7.27784	1		2994	93.2306	25.2811	-0.00820951	294.459	0.0538931	0	84.9654	1		1797	108.829	20.4783	-0.00646758	253.418	0.0863435	0	27.0456	1		989	57.4562	6.91157	-0.00241867	89.9262	0.362922	0	36.6387	1		243	46.3767	14.0983	-0.0034131	123.903	0.376469	0	16.0078	1
1251	111.756	12.0273	-0.00705673	264.162	0.0965365	0	6.05639	1		3005	93.1152	18.098	-0.00736078	263.861	0.0865302	0	38.4476	1		1799	81.8122	19.2211	-0.0112329	455.475	0.0340598	0	13.9729	1		989	118.129	14.7571	0.00302749	-115.621	0.269347	0	16.0676	1		244	21.5225	28.8259	-0.00715228	282.451	0.129422	0	12.4071	1
1253	15.9791	22.976	-0.00685704	256.675	0.0910561	0	7.27784	1		3007	55.9123	8.39391	-0.0136219	489.58	0.0646965	0	8.50411	1		1801	48.9794	12.936	-0.00308726	110.087	0.202001	0	20.9134	1		990	21.6617	14.7312	-0.0118391	487.519	0.103616	0	36.6387	1		244	82.1799	35.2608	-0.0135052	551.827	0.109317	0	11.9244	1
1253	40.5951	20.2103	-0.007522	281.607	0.0599853	0	18.3605	1		3012	64.4164	8.38193	-0.0125618	451.362	0.0535869	0	8.50411	1		1805	66.9482	23.6361	-0.0070276	277.164	0.0604419	0	19.3394	1		997	84.1852	10.7634	-0.00644678	259.934	0.133091	0	22.4253	1		244	82.4167	47.1829	-0.00662736	260.193	0.27084	0	11.9244	1
1255	67.9015	9.67447	-0.00735188	275.228	0.0701911	0	29.2685	1		3024	22.4464	7.22643	-0.0288712	1039.33	0.0455117	0	inf	1		1810	75.5627	6.32132	-0.0611613	2572.52	0.0447327	0	16.1454	1		1000	103.029	22.9209	-0.00659478	266.18	0.149461	0	18.3099	1		245	104.079	73.2125	-0.006702	263.358	0.185279	0	15.7419	1
1258	105.982	22.0559	-0.00747479	279.836	0.0721351	0	40.0424	1		3035	62.8846	18.4308	-0.00193883	68.3964	0.360181	0	22.5146	1		1814	70.6644	21.7057	-0.0218042	903.716	0.0339947	0	16.1454	1		1002	54.8484	24.2935	-0.00436022	171.87	0.140992	0	17.8745	1		246	69.5957	9.27601	-0.00710597	280.487	0.222211	0	18.7085	1
1264	9.8722	8.04573	-0.00676149	253.093	0.239913	0	6.42579	1		3036	40.373	18.0633	-0.0141343	508.053	0.0512064	0	22.5146	1		1815	46.2527	15.3945	-0.0137939	564.068	0.0322779	0	25.2143	1		1005	48.2341	7.68781	-0.00650292	262.303	0.0986945	0	17.8745	1		246	99.701	11.789	-0.00688667	271.189	0.159466	0	11.8226	1
1266	120.388	9.27011	-0.00708961	265.395	0.0780069	0	22.456	1		3052	83.5516	22.8563	-0.014287	513.557	0.0486296	0	inf	1		1826	93.6393	19.5476	-0.0724398	3050.75	0.0258205	0	54.9981	1		1005	89.3216	10.7817	0.00206314	-74.921	0.397574	0	15.3329	1		246	40.0337	51.4704	-0.0064509	252.711	0.187753	0	8.42572	1
1268	15.8923	17.1705	-0.00738394	276.43	0.149022	0	7.1356	1		3069	85.9564	7.98895	-0.0074406	266.739	0.0721565	0	11.1565	1		1831	24.5511	13.2681	-0.00693665	273.308	0.087906	0	16.246	1		1006	107.192	14.3755	-0.0112846	464.115	0.18398	0	18.2283	1		246	100.786	42.6802	-0.277814	11758.9	0.0821135	0	17.2083	1
1269	15.9822	10.0355	-0.00719457	269.33	0.150413	0	6.42579	1		3074	81.7308	18.3143	-0.021112	759.603	0.0455148	0	10.8293	1		1831	38.6693	21.3061	-0.025317	1052.66	0.0285977	0	16.246	1		1010	79.9837	22.9431	-0.0127767	527.09	0.0572116	0	15.3329	1		246	94.8355	60.4702	-0.00554302	214.215	0.253442	0	15.7419	1
1270	101.203	20.94	-0.00684793	256.334	0.0921237	0	8.54222	1		3093	34.3141	24.5292	-0.0193335	695.485	0.0566832	0	inf	1		1838	121.22	16.0797	-0.00679592	267.34	0.066001	0	73.6596	1		1011	42.9385	17.0191	-0.0190469	791.725	0.0495588	0	17.8231	1		247	117.434	47.0362	-0.0592173	2490.09	0.0526569	0	17.2083	1
1274	94.4708	26.1983	-0.00768456	287.701	0.0628758	0	8.54222	1		3101	89.0173	16.146	-0.0227937	820.23	0.0441016	0	inf	1		1839	47.9933	24.0502	-0.00707825	279.312	0.0578218	0	19.9251	1		1011	9.97622	24.9271	-0.00538328	215.048	0.267034	0	15.6446	1		248	56.0079	26.8846	-0.00770646	305.949	0.136617	0	15.8846	1
1280	8.42107	19.4128	-0.00684963	256.398	0.0702977	0	102.398	1		3113	68.7346	18.5376	-0.11428	4118.36	0.0515028	0	22.6648	1		1841	28.7011	19.0677	-0.00658271	258.3	0.057304	0	19.3122	1		1014	57.9991	7.48803	0.00291234	-110.762	0.287856	0	17.8231	1		248	15.3385	65.3335	-0.00467643	177.471	0.261043	0	28.3203	1
1284	110.639	25.4935	-0.00738097	276.319	0.110756	0	46.4348	1		3115	90.6062	12.5942	-0.00203814	71.9768	0.330344	0	22.6648	1		1842	9.39083	18.7998	-0.0063648	249.06	0.0827572	0	19.3122	1		1014	19.22	12.3055	-0.00724586	293.659	0.082454	0	10.9177	1		250	87.937	12.9644	-0.00720078	284.507	0.146246	0	11.8226	1
1287	64.1819	20.7796	-0.00686467	256.962	0.151183	0	6.13918	1		3117	21.9023	18.3861	-0.0329627	1186.83	0.0468306	0	46.8325	1		1844	92.3044	9.65351	-0.00686636	270.327	0.0710208	0	18.0872	1		1016	87.1306	27.0176	-0.00601683	241.788	0.133094	0	16.5115	1		250	13.6335	17.8496	-0.00540727	208.459	0.273231	0	12.7053	1
1289	65.4581	14.7745	-0.00704284	263.642	0.216186	0	6.13918	1		3123	17.7719	8.23727	-0.00735945	263.814	0.0955198	0	inf	1		1844	63.4096	10.0923	-0.00680914	267.901	0.0609377	0	20.7963	1		1017	29.9686	10.3917	-0.0116642	480.138	0.0775717	0	10.9177	1		250	43.8899	62.2995	0.00366174	-134.446	0.370974	0	9.67244	1
1290	100.377	12.6765	-0.00741873	277.734	0.0511535	0	13.4381	1		3130	82.3555	16.5049	-0.0296308	1066.71	0.0455734	0	15.4637	1		1847	80.1167	23.018	-0.00680262	267.624	0.0826026	0	18.0872	1		1019	90.0706	10.77	-0.00378536	147.608	0.293778	0	16.5115	1		251	65.3836	63.843	-0.00716513	282.996	0.132631	0	11.6371	1
1290	110.181	21.8671	-0.00734267	274.883	0.0633926	0	13.4381	1		3135	95.6006	8.52417	-0.00755151	270.737	0.0676326	0	15.4637	1		1852	99.6419	19.5078	-0.00646416	253.273	0.0922886	0	6.57982	1		1022	67.847	18.3741	-0.00681595	275.515	0.105787	0	10.2189	1		251	48.1781	53.6295	-0.00657587	258.01	0.169338	0	8.42572	1
1291	74.427	14.3028	-0.00743169	278.221	0.0813773	0	8.9813	1		3137	61.1175	19.7948	-0.00795616	285.325	0.0696908	0	23.0307	1		1856	39.44	19.6751	-0.00589033	228.942	0.075867	0	38.6194	1		1022	75.5809	25.0534	-0.00657476	265.335	0.146186	0	10.2189	1		252	37.0204	26.2549	-0.105432	4449.68	0.0618521	0	6.68128	1
1295	34.878	24.5799	-0.00587279	219.773	0.0789481	0	11.2382	1		3140	38.0869	19.8565	-0.00741973	265.987	0.112019	0	8.90147	1		1857	93.0651	19.3061	-0.0018831	59.0287	0.416686	0	6.57982	1		1030	25.2859	24.8183	-0.0062	249.518	0.115858	0	12.0036	1		253	23.0223	26.4098	-0.0100116	403.69	0.218461	0	10.7501	1
1295	20.0728	16.2597	-0.00599958	224.527	0.270565	0	5.08298	1		3142	89.7471	11.2336	-0.002632	93.3859	0.297584	0	29.8822	1		1860	75.666	6.29092	-0.00236198	79.3341	0.342082	0	21.7284	1		1031	95.7049	9.57855	0.00218882	-80.2253	0.324312	0	19.2433	1		253	47.1835	40.0926	-0.00867306	346.934	0.122513	0	5.18762	1
1296	112.901	21.2583	-0.00680138	254.588	0.074063	0	39.0973	1		3144	40.4351	11.2703	-0.0202776	729.522	0.0456314	0	8.90147	1		1861	112.776	17.6182	0.00434182	-163.282	0.174953	0	19.7827	1		1032	110.815	21.4951	0.00283668	-107.569	0.324731	0	19.2433	1		253	113.761	59.9023	-0.00684605	269.466	0.272106	0	12.9619	1
1297	20.1194	11.177	-0.00587622	219.902	0.283059	0	5.08298	1		3158	74.8263	19.3236	-0.0078235	280.543	0.0680577	0	51.5969	1		1867	58.8254	14.0179	-0.00677791	266.577	0.0503828	0	21.7816	1		1033	56.7773	15.3078	0.00387902	-151.561	0.177996	0	23.0501	1		253	116.263	46.371	-0.00744409	294.824	0.254911	0	13.7607	1
1297	7.26313	13.1646	-0.00671212	251.242	0.0928591	0	13.009	1		3161	24.0256	10.2939	-0.0425558	1532.67	0.0447799	0	36.3513	1		1867	41.6761	27.447	-0.00697953	275.126	0.0739254	0	21.7816	1		1035	19.2192	14.4607	-0.00366744	142.631	0.259674	0	12.0036	1		255	42.106	7.13998	-0.00501288	191.737	0.430893	0	13.3207	1
1299	67.3416	14.0916	-0.00669002	250.413	0.0772236	0	34.1159	1		3164	60.3293	12.1549	-0.0200576	721.589	0.0452143	0	36.3513	1		1885	93.0864	17.9855	-0.00184761	57.5237	0.351933	0	51.0784	1		1038	79.8063	16.291	-0.00681432	275.446	0.149416	0	5.69925	1		255	27.285	13.8461	-0.00599433	233.352	0.165852	0	13.2671	1
1300	26.0148	17.6705	-0.00782063	292.803	0.210223	0	6.10716	1		3172	62.8699	11.4898	0.00181348	-63.8775	0.437538	0	43.06	1		1887	42.085	15.1816	-0.00653733	256.376	0.0594508	0	8.23072	1		1038	89.1452	13.6164	-0.005439	217.4	0.205195	0	5.90622	1		255	50.694	74.3874	-0.00672229	264.218	0.231022	0	13.3675	1
1301	32.2873	16.983	-0.00698082	261.316	0.277291	0	6.31	1		3175	19.8099	11.544	-0.007259	260.192	0.100467	0	43.06	1		1892	33.8594	14.8918	-0.00674748	265.286	0.0628503	0	8.23072	1		1039	51.1323	11.6822	-0.00485997	192.962	0.197202	0	29.0421	1		256	73.6449	27.3555	-0.0312927	1306.04	0.0532809	0	6.64562	1
1308	93.1539	8.90032	-0.00716234	268.122	0.0798433	0	9.8767	1		3187	68.5205	17.4324	-0.00240717	85.2804	0.297371	0	14.3951	1		1900	118.091	22.8191	-0.00657916	258.149	0.0677212	0	inf	1		1043	83.483	11.9363	-0.00665035	268.526	0.115331	0	5.69925	1		256	53.0011	61.2205	-0.00638319	249.84	0.181933	0	8.05401	1
1308	18.99	17.9554	-0.00682059	255.309	0.0713691	0	9.29379	1		3189	82.9039	16.8507	-0.00164016	57.6291	0.417943	0	14.3951	1		1910	36.7413	15.229	-0.133805	5652.75	0.0417515	0	inf	1		1045	106.517	20.6143	0.00189291	-67.7363	0.454667	0	10.9376	1		256	99.4508	54.7505	-0.17267	7300.68	0.146995	0	14.9568	1
1311	89.9346	18.2376	-0.00722665	270.533	0.0830815	0	9.8767	1		3193	115.088	15.9132	-0.0071314	255.592	0.0858847	0	32.1973	1		1938	83.3077	9.41331	-0.00668087	262.462	0.166498	0	inf	1		1047	94.557	25.2083	-0.00202627	73.3647	0.390197	0	12.8121	1		257	52.3638	40.3682	-0.00576944	223.816	0.281077	0	5.18762	1
1312	44.3088	13.3514	-0.00651062	243.687	0.0772282	0	18.7641	1		3193	11.0357	20.5108	-0.00782295	280.523	0.0802705	0	71.9614	1		1945	91.359	7.5846	-0.00709853	280.171	0.0493133	0	inf	1		1059	65.9044	14.9653	-0.00241755	89.8788	0.342624	0	25.7848	1		257	117.131	29.7451	-0.00643161	251.893	0.313433	0	4.34974	1
1313	27.4999	21.6911	-0.00702301	262.898	0.055278	0	9.29379	1		3202	42.8579	11.0494	-0.00672426	240.914	0.0908313	0	inf	1		1958	81.9217	21.271	0.00256819	-88.0775	0.251819	0	12.197	1		1060	40.2669	17.7169	-0.00681771	275.589	0.0898447	0	25.7848	1		257	65.8114	42.438	-0.00628187	245.544	0.255666	0	13.0404	1
1318	45.3989	11.9616	-0.00673953	252.27	0.069536	0	20.2644	1		3211	57.6849	19.4572	-0.014329	515.07	0.0488343	0	inf	1		1959	69.7364	20.7363	-0.00181013	55.9344	0.381039	0	12.197	1		1066	40.1304	9.40995	-0.00566173	226.801	0.163675	0	14.2297	1		257	120.322	71.0809	-0.0165581	681.273	0.0843901	0	12.9619	1
1322	59.3575	26.6518	-0.00705453	264.08	0.083974	0	11.3399	1		3217	82.9324	19.0358	-0.0073879	264.839	0.0593115	0	inf	1		1978	112.902	16.6933	-0.00714114	281.978	0.07983	0	inf	1		1067	26.4338	26.5479	-0.00192691	69.1712	0.411102	0	9.54335	1		257	37.8493	32.8846	-0.00653133	256.121	0.327527	0	6.68128	1
1324	51.9694	18.0489	-0.00683134	255.712	0.0888102	0	11.3399	1		3230	27.034	21.0543	-0.014078	506.021	0.064304	0	12.0541	1		1986	88.084	11.9453	-0.0139738	571.693	0.0371507	0	inf	1		1069	28.2028	17.1699	-0.00190045	68.0546	0.459179	0	9.54335	1		258	12.2797	26.0074	-0.00666118	261.627	0.28472	0	9.31285	1
1327	24.5197	13.5236	-0.00682672	255.539	0.0796065	0	24.2523	1		3231	27.568	9.01201	-0.0138454	497.637	0.0521086	0	12.0541	1		1993	115.316	14.9468	-0.00676106	265.862	0.117677	0	inf	1		1070	60.627	9.22388	-0.0069688	281.966	0.10837	0	19.4524	1		258	60.9877	62.2604	-0.00641288	251.099	0.153247	0	8.05401	1
1331	48.7104	11.7964	-0.00710438	265.949	0.0749055	0	9.4959	1		3251	51.8142	23.5291	-0.00741727	265.898	0.0649232	0	inf	1		1999	11.787	7.57451	-0.00722553	285.557	0.0673664	0	28.7533	1		1072	109.346	16.1226	-0.011727	482.786	0.0659813	0	12.2984	1		259	55.3463	8.60113	-0.00645697	252.968	0.163512	0	11.0871	1
1334	87.6185	9.80925	-0.00718285	268.891	0.0649166	0	29.5388	1		3261	101.311	21.9091	-0.0289852	1043.44	0.0385417	0	inf	1		2004	40.2018	11.9737	-0.00650366	254.948	0.0598406	0	19.9207	1		1072	79.0981	15.3244	-0.00222282	81.6602	0.368253	0	19.4524	1		259	43.2403	61.1913	-0.00575742	223.306	0.306672	0	9.76087	1
1334	36.3134	15.4982	-0.00689456	258.082	0.0659632	0	12.9379	1		3267	119.45	18.4082	-0.00705306	252.768	0.0528605	0	19.2386	1		2007	55.9905	24.1207	-0.00733393	290.153	0.0530924	0	19.9207	1		1076	118.854	23.923	-0.00701004	283.706	0.112286	0	12.2984	1		260	99.6337	69.7062	-0.00659974	259.022	0.180589	0	14.9568	1
1336	58.1898	12.3566	-0.0070435	263.666	0.071959	0	9.4959	1		3269	100.714	14.0378	-0.00750999	269.241	0.0673704	0	19.2386	1		2013	73.4968	5.91253	-0.00192453	60.7854	0.349105	0	inf	1		1091	94.7613	14.1734	-0.00276952	104.734	0.296397	0	23.607	1		261	13.1253	16.733	-0.0061843	241.407	0.213571	0	9.31285	1
1341	48.5192	11.087	-0.00713977	267.276	0.0722411	0	9.75355	1		3270	47.6047	22.6319	-0.0683545	2462.73	0.0466122	0	24.2976	1		2021	60.3759	24.4487	-0.00707894	279.341	0.060322	0	17.9467	1		1091	23.5943	24.8669	-0.0113913	468.619	0.0662499	0	31.2261	1		261	66.4187	9.17322	-0.00618827	241.575	0.169701	0	8.47688	1
1343	121.185	22.5514	-0.00716825	268.343	0.0924661	0	73.5642	1		3275	71.896	23.1866	-0.00722344	258.91	0.0868836	0	24.2976	1		2021	37.1288	15.4428	0.00287731	-101.185	0.223508	0	24.9306	1		1096	53.0403	14.4745	-0.00235786	87.3598	0.320952	0	31.2261	1		261	67.351	29.4887	-0.00815651	325.032	0.117019	0	6.64562	1
1349	114.027	7.9468	-0.00830563	310.987	0.0816578	0	19.2957	1		3290	25.861	16.3351	-0.00760017	272.492	0.0618667	0	26.6931	1		2023	67.4317	7.94722	-0.00235605	79.0825	0.290324	0	17.9467	1		1101	115.403	10.276	-0.00735733	298.364	0.0759312	0	28.4769	1		261	31.388	53.6922	-0.00487612	185.938	0.272252	0	10.4305	1
1349	27.4359	10.0513	-0.00682795	255.585	0.07538	0	26.0193	1		3292	51.9086	22.17	-0.0286802	1032.44	0.0454181	0	25.8935	1		2025	112.726	17.3857	0.00213235	-69.597	0.316485	0	46.2672	1		1102	55.2356	25.8735	-0.0033427	128.925	0.326854	0	10.3475	1		262	95.162	40.8	-0.0121999	496.477	0.208332	0	21.9949	1
1351	50.3495	22.379	-0.00682493	255.472	0.0718404	0	26.0193	1		3296	77.7768	23.316	-0.0126359	454.032	0.0825753	0	13.2122	1		2032	102.97	23.743	-0.00694393	273.616	0.0736169	0	19.6121	1		1103	64.2637	20.8175	0.00289645	-110.091	0.425685	0	9.8944	1		262	26.0208	71.2548	-0.00566009	219.179	0.248918	0	18.3645	1
1354	116.486	27.0852	-0.00718002	268.785	0.0647235	0	19.2957	1		3298	64.5927	24.1787	-0.0212137	763.267	0.0488537	0	13.2122	1		2034	83.5823	20.7847	0.00143533	-40.0424	0.452385	0	19.6121	1		1105	66.1806	11.1106	-0.0109416	449.638	0.119291	0	9.8944	1		262	62.5711	74.477	-0.0196729	813.347	0.0685938	0	12.3187	1
1364	104.31	8.24703	-0.0118399	443.495	0.0556018	0	9.55035	1		3298	109.866	19.2688	-0.00743086	266.388	0.0698529	0	11.7801	1		2044	102.236	16.4227	-0.00234712	78.704	0.294961	0	7.70496	1		1106	87.1823	6.46349	-0.0109078	448.212	0.116161	0	21.5098	1		263	22.0573	40.8576	-0.0053579	206.366	0.227012	0	15.8679	1
1365	35.0727	21.2023	-0.00727055	272.179	0.0617992	0	47.6562	1		3302	63.1793	6.91979	-0.00146703	51.388	0.429957	0	17.3167	1		2046	19.5593	11.2876	-0.00649032	254.383	0.0671558	0	79.5382	1		1113	74.3839	11.1548	-0.0134017	553.468	0.0875541	0	24.0389	1		264	77.9885	21.4567	-0.00705506	278.328	0.175585	0	13.3293	1
1366	113.852	7.852	-0.00784723	293.8	0.0692519	0	9.55035	1		3303	99.0612	23.9627	-0.00798326	286.302	0.0673354	0	11.7801	1		2048	99.075	9.39586	-0.00753725	298.774	0.0464934	0	7.70496	1		1114	8.1812	9.78578	-0.00594566	238.784	0.141057	0	42.2573	1		264	70.3605	47.3202	-0.00792844	315.361	0.226035	0	16.4151	1
1368	82.176	13.9642	-0.00710151	265.841	0.0699318	0	9.8916	1		3305	18.5936	13.6362	-0.0130711	469.723	0.059497	0	45.0888	1		2052	116.933	6.56769	-0.00714553	282.164	0.0727734	0	11.1918	1		1114	50.433	9.09933	-0.00261765	98.3242	0.340464	0	24.0389	1		265	113.791	6.40879	-0.00661268	259.571	0.181315	0	19.8015	1
1373	72.5465	16.2262	-0.00732905	274.372	0.0628237	0	9.8916	1		3306	83.0835	23.8128	-0.00697559	249.975	0.0894219	0	15.9784	1		2055	113.821	17.3181	-0.00267064	92.4215	0.299071	0	11.1918	1		1118	106.623	24.0273	-0.0820498	3450.78	0.0536849	0	34.7143	1		266	58.2938	6.75585	-0.00673414	264.721	0.16186	0	8.47688	1
1378	7.19352	11.1554	-0.00706593	264.507	0.0596582	0	15.7933	1		3310	66.8228	16.9355	-0.00218939	77.4295	0.282298	0	17.6552	1		2062	93.8089	24.5	-0.00684918	269.599	0.0768662	0	7.00088	1		1120	46.4536	11.981	-0.00773271	314.207	0.0961944	0	61.3637	1		266	61.919	17.4979	-0.00386475	143.054	0.31666	0	9.46298	1
1379	116.453	21.9545	-0.00733413	274.563	0.0623615	0	70.352	1		3326	14.4547	11.5603	-0.0506081	1822.96	0.0450605	0	20.0656	1		2064	16.973	20.2441	0.00190136	-59.8028	0.318762	0	33.1519	1		1127	100.555	8.54849	-0.00635693	256.142	0.109338	0	15.49	1		267	6.0545	14.7018	-0.025523	1061.4	0.0802174	0	30.6629	1
1384	46.1009	21.8368	-0.00720476	269.712	0.0721807	0	60.2361	1		3326	30.2913	23.8823	-0.0022328	78.9944	0.342414	0	20.0656	1		2065	86.8598	23.6504	-0.00689402	271.5	0.107612	0	7.00088	1		1128	114.24	15.8063	-0.00638609	257.373	0.11365	0	15.49	1		268	81.7937	69.5259	-0.00457795	173.295	0.231618	0	15.2798	1
1386	105.095	9.66769	-0.00573909	214.761	0.15682	0	60.2361	1		3328	87.0832	8.57447	-0.0363594	1309.28	0.0459299	0	58.8187	1		2068	49.9214	23.9115	-0.00650796	255.131	0.0599093	0	33.1519	1		1130	26.7747	16.2238	0.00148582	-50.5551	0.453167	0	11.9596	1		269	91.0474	29.7434	-0.022484	932.543	0.110294	0	11.2332	1
1397	36.1578	17.9747	-0.00707315	264.778	0.11234	0	6.50941	1		3334	14.5453	12.2149	-0.00226112	80.0153	0.304132	0	78.0201	1		2068	103.88	25.2838	-0.00669011	262.854	0.0673097	0	17.0979	1		1131	10.852	7.72122	-0.00708452	286.85	0.139405	0	7.83253	1		269	100.105	54.7966	-0.130422	5509.3	0.083186	0	23.5004	1
1398	77.0532	17.1646	-0.00704571	263.749	0.0735519	0	35.2025	1		3335	92.3948	17.3733	-0.015141	544.345	0.0457504	0	78.0201	1		2071	12.3926	12.9176	-0.00659426	258.79	0.0796582	0	39.106	1		1134	18.6788	7.42102	-0.00698891	282.815	0.14803	0	7.83253	1		269	57.9668	58.0837	-0.00699533	275.796	0.138978	0	9.04635	1
1400	41.9206	14.9477	-0.00713063	266.933	0.113671	0	6.50941	1		3352	96.5996	16.8292	-0.00727893	260.911	0.0762009	0	18.5014	1		2079	107.186	10.9599	-0.00699556	275.806	0.0662236	0	23.4086	1		1139	32.6171	13.844	-0.0138205	571.145	0.0399859	0	15.347	1		270	92.8597	18.6574	-0.077732	3275.15	0.0497274	0	9.05523	1
1407	99.1436	21.8319	-0.0066792	250.008	0.0649417	0	19.0015	1		3355	80.4653	25.8838	-0.0237269	853.871	0.0460313	0	18.5014	1		2080	11.6031	10.8785	-0.0393713	1648.59	0.0298929	0	26.1909	1		1144	104.413	25.5542	-0.0122525	504.967	0.0614539	0	14.8392	1		270	74.2442	8.6462	-0.0077382	307.295	0.183202	0	5.63897	1
1407	80.9305	27.2483	-0.00673986	252.282	0.0689504	0	19.0015	1		3356	60.3489	7.35115	-0.00791451	283.824	0.0690488	0	27.352	1		2081	52.4574	9.56973	-0.00674561	265.207	0.070289	0	16.2701	1		1148	118.192	20.0466	-0.0120882	498.033	0.08009	0	14.8392	1		270	37.7522	31.7965	-0.00659038	258.625	0.219178	0	11.2257	1
1408	33.6561	16.1861	-0.00702492	262.97	0.0803647	0	12.6928	1		3373	58.6151	15.2736	-0.00700354	250.983	0.0871439	0	16.9818	1		2083	90.2264	27.0948	-0.00688755	271.226	0.0796874	0	23.4086	1		1151	80.1373	5.84809	-0.00367176	142.813	0.176404	0	6.89383	1		271	52.8252	44.2655	-0.0132081	539.226	0.0664423	0	11.4488	1
1413	43.0151	7.61195	-0.00723057	270.68	0.290826	0	10.4821	1		3377	73.0181	24.27	-0.0477939	1721.5	0.0445171	0	16.9818	1		2084	37.359	15.6323	-0.00173434	52.721	0.36543	0	16.2701	1		1152	32.3157	11.2535	-0.00646536	260.718	0.258511	0	18.4895	1		272	75.7803	29.8893	-0.00653058	256.09	0.152557	0	13.3533	1
1413	16.3401	20.0435	-0.00697645	261.152	0.0845388	0	17.7404	1		3380	107.921	22.082	-0.013968	502.055	0.0494481	0	34.9718	1		2088	11.8715	9.63459	-0.00236325	79.388	0.350014	0	26.1836	1		1155	77.4442	12.1942	0.00192315	-69.0128	0.441436	0	6.89383	1		272	61.6988	17.5458	0.00502154	-192.104	0.242652	0	8.7998	1
1415	86.1103	22.8854	-0.00671371	251.302	0.0700506	0	7.14888	1		3395	73.2945	26.0978	-0.00667963	239.306	0.100612	0	inf	1		2095	49.4358	14.9534	0.00191645	-60.4428	0.380417	0	inf	1		1155	106.972	24.5862	0.00290382	-110.402	0.337744	0	32.023	1		272	55.138	66.6764	-0.0051201	196.283	0.318149	0	9.04635	1
1416	49.9995	22.6532	-0.00719811	269.463	0.0587652	0	12.7178	1		3406	116.462	27.2564	-0.00713743	255.809	0.0748668	0	86.956	1		2113	30.8417	15.3372	-0.00655209	257.001	0.0589974	0	inf	1		1159	18.3042	25.9004	0.00162656	-56.4949	0.416823	0	60.7075	1		273	68.3748	62.218	-0.00662683	260.171	0.135701	0	11.1991	1
1416	38.5584	17.0994	-0.00664703	248.802	0.0903647	0	10.4821	1		3406	29.6146	22.9137	-0.00168479	59.2381	0.400911	0	86.956	1		2123	42.2179	6.39908	-0.0285826	1191.13	0.0294077	0	inf	1		1163	88.1303	20.2836	-0.00476756	189.062	0.117047	0	10.984	1		273	69.3798	11.4986	-0.00625736	244.505	0.337568	0	5.63897	1
1420	89.601	16.6467	-0.0069891	261.627	0.0961077	0	5.15122	1		3417	60.3461	8.12589	-0.0375319	1351.55	0.0411565	0	15.4946	1		2129	72.0706	12.4996	-0.00691849	272.538	0.063074	0	41.3738	1		1166	112.918	18.7289	0.00182302	-64.7866	0.430574	0	24.8364	1		273	35.2492	64.5002	-0.00630414	246.488	0.216282	0	12.7194	1
1422	48.8302	11.9783	-0.00743196	278.231	0.067049	0	32.1744	1		3419	46.7853	24.7941	-0.00742509	266.18	0.0655829	0	15.8585	1		2134	30.7083	13.4694	-0.006348	248.348	0.0858641	0	41.3738	1		1168	88.9988	9.334	-0.00288337	109.539	0.418294	0	10.984	1		274	26.6271	33.2955	-0.00583267	226.497	0.17492	0	11.2257	1
1423	19.5724	25.3638	-0.00716597	268.258	0.0722025	0	32.1744	1		3422	44.8791	9.05062	-0.0429999	1548.68	0.0531786	0	15.4946	1		2143	114.372	14.2719	-0.00205029	66.1179	0.311497	0	inf	1		1170	55.3087	24.3659	0.00497364	-197.76	0.121499	0	32.0247	1		275	100.347	13.565	-0.00671343	263.843	0.155353	0	9.05523	1
1424	90.9823	11.6842	-0.00675588	252.883	0.155009	0	5.15122	1		3423	60.2389	6.71971	-0.00213508	75.4713	0.342901	0	15.5357	1		2155	46.5927	20.6771	-0.00741106	293.424	0.153174	0	16.2458	1		1173	23.9795	17.728	-0.00295086	112.387	0.248992	0	9.92954	1		275	10.5344	18.7503	-0.00642628	251.667	0.1845	0	13.7781	1
1431	112.741	10.4033	-0.00701799	262.71	0.0763896	0	inf	1		3432	48.394	8.69446	-0.00683666	244.967	0.072289	0	inf	1		2157	103.478	23.3852	-0.00748085	296.383	0.0662985	0	49.514	1		1175	15.8408	12.0396	0.0021722	-79.524	0.392317	0	9.92954	1		275	57.9518	34.0287	-0.00568318	220.159	0.267292	0	5.71634	1
1439	81.7477	18.5756	-0.00724714	271.301	0.0651887	0	22.1898	1		3448	108.02	26.1545	-0.00811548	291.069	0.0759191	0	inf	1		2158	30.6707	6.65488	-0.00708388	279.551	0.0556843	0	21.2164	1		1177	55.4442	24.9149	-0.00623164	250.854	0.13758	0	18.1118	1		275	39.6679	52.573	-0.0188155	776.991	0.0670841	0	12.7194	1
1442	59.8333	22.0613	-0.00705082	263.941	0.0729404	0	22.1898	1		3483	39.3103	24.9677	-0.00685005	245.449	0.0691091	0	inf	1		2160	56.4842	7.78977	-0.006006	233.846	0.0659367	0	7.48551	1		1179	65.608	9.92379	-0.00644497	259.857	0.118736	0	18.1118	1		276	86.4596	21.3732	-0.00713472	281.706	0.190568	0	7.6177	1
1449	15.4596	26.9165	-0.00686043	256.802	0.253538	0	7.44284	1		3489	68.5447	17.3253	0.00172771	-60.7855	0.36398	0	inf	1		2163	56.3284	16.7615	-0.00644864	252.615	0.220947	0	5.34093	1		1181	79.1326	26.323	-0.00666011	268.937	0.119032	0	21.2567	1		276	8.67179	50.9512	-0.0042332	158.677	0.330601	0	14.6339	1
1457	85.8192	19.549	-0.00938512	351.46	0.0713112	0	62.6173	1		3500	108.76	25.4374	-0.00754017	270.328	0.0884528	0	7.12089	1		2165	60.8288	13.8854	-0.00646763	253.42	0.256792	0	5.34093	1		1184	20.3203	24.8913	-0.00760687	308.896	0.199992	0	47.697	1		277	58.683	25.8127	-0.00692931	272.996	0.19087	0	6.05462	1
1463	32.4003	20.7652	-0.00642394	240.437	0.0751673	0	15.231	1		3504	110.926	18.654	-0.0141948	510.232	0.0534358	0	7.12089	1		2178	6.41919	8.89255	-0.00638484	249.91	0.0792095	0	25.0403	1		1186	88.7542	7.09691	0.00237986	-88.288	0.400789	0	21.4992	1		277	116.752	26.7318	-0.0137151	560.724	0.109284	0	18.4834	1
1463	60.8575	23.9775	-0.00692622	259.269	0.0843295	0	13.1099	1		3512	102.974	21.5866	-0.0338811	1219.94	0.0509672	0	inf	1		2178	30.0581	17.1519	-0.00678848	267.025	0.0539973	0	25.0403	1		1193	26.4641	9.91583	-0.0133186	549.96	0.0553592	0	7.68914	1		277	89.0644	28.5317	-0.00709526	280.033	0.193789	0	7.6177	1
1465	65.9441	11.8946	-0.00714088	267.317	0.06096	0	13.1099	1		3523	120.581	17.6032	-0.014786	531.546	0.0434944	0	inf	1		2188	37.013	15.3966	0.00188683	-59.1869	0.332413	0	67.8017	1		1199	57.8102	6.90249	-0.00257525	96.5347	0.303053	0	24.7405	1		277	111.793	44.5375	-0.256618	10860.2	0.0831957	0	18.4834	1
1466	118.655	13.8869	-0.00857539	321.101	0.0570048	0	52.749	1		3536	27.0786	27.1136	-0.0129968	467.045	0.214485	0	inf	1		2189	104.795	13.7629	-0.00695306	274.003	0.0759185	0	67.8017	1		1204	77.9761	21.2353	-0.0077165	313.523	0.0958192	0	24.7405	1		277	45.2581	36.1003	-0.00304779	108.413	0.400423	0	11.9688	1
1466	17.2513	19.187	-0.0069762	261.143	0.065123	0	15.231	1		3546	87.8809	13.8475	-0.013147	472.46	0.0584391	0	inf	1		2197	76.7916	22.309	-0.00690724	272.06	0.121498	0	23.6191	1		1208	47.3248	9.46806	-0.00221301	81.2461	0.40111	0	23.5272	1		279	70.0168	14.5877	-0.00661315	259.591	0.223851	0	6.6588	1
1481	18.2184	13.5993	-0.00537151	200.979	0.116906	0	25.8461	1		3560	82.1057	17.4773	0.00183584	-64.6836	0.356675	0	inf	1		2198	58.5548	7.29958	-0.00700643	276.266	0.0861922	0	23.6191	1		1212	27.8253	22.6323	-0.0116865	481.079	0.0606854	0	23.5272	1		279	60.6206	39.0838	-0.00786523	312.681	0.140269	0	5.71634	1
1482	65.0075	24.1375	-0.00701247	262.503	0.0691526	0	24.8023	1		3588	27.0793	10.2065	-0.0142713	512.99	0.0441482	0	inf	1		2205	22.6433	17.6658	-0.00698591	275.396	0.0596449	0	29.596	1		1214	55.3674	25.3322	0.00206494	-74.9969	0.422335	0	18.3109	1		279	23.1768	52.889	-0.00653365	256.22	0.167604	0	14.6339	1
1486	40.3626	26.9279	-0.0231987	869.365	0.0420626	0	24.8023	1		3596	66.0505	17.293	-0.0700414	2523.54	0.0487808	0	36.8146	1		2206	69.4081	24.9974	-0.204756	8661.19	0.0389514	0	18.8297	1		1215	50.2943	7.7381	-0.0023082	85.2638	0.313982	0	18.3109	1		279	78.4614	70.8507	-0.00715805	282.696	0.151564	0	23.9924	1
1492	97.6021	14.6639	-0.0072428	271.139	0.0657165	0	inf	1		3600	29.4732	13.1198	-0.0067207	240.786	0.0839604	0	25.2212	1		2209	52.2367	17.2707	-0.00695946	274.275	0.0738261	0	18.8297	1		1218	110.49	7.33635	-0.00696832	281.945	0.0896443	0	15.8782	1		280	52.9746	51.0354	-0.00492038	187.814	0.248583	0	13.3953	1
1503	44.7112	24.5706	-0.00727157	272.217	0.0702278	0	45.9912	1		3604	51.1109	26.0782	-0.00728441	261.108	0.0871683	0	22.2909	1		2214	93.9372	19.2057	-0.0078855	313.54	0.0582198	0	25.2475	1		1219	106.97	22.8195	-0.00274238	103.588	0.285876	0	15.8782	1		281	18.8147	25.53	-0.00703076	277.298	0.168566	0	14.4151	1
1506	90.6844	25.8586	-0.00713314	267.027	0.0630051	0	24.5421	1		3604	116.271	13.0152	-0.00797567	286.029	0.0938852	0	50.5348	1		2215	69.1884	24.1991	-0.00499032	190.78	0.161255	0	25.2475	1		1222	79.6262	26.1783	-0.006144	247.155	0.101578	0	18.7508	1		282	56.246	31.3552	-0.00598254	232.852	0.166378	0	6.05462	1
1511	115.21	26.7457	-0.00700255	262.131	0.052641	0	24.5421	1		3607	65.8675	9.37108	-0.00762225	273.288	0.0668621	0	22.2909	1		2224	70.0836	25.571	-0.00269258	93.352	0.245138	0	40.8309	1		1224	62.7799	17.9446	-0.00696268	281.708	0.0995094	0	18.7508	1		283	76.0452	17.4157	-0.0054892	211.933	0.229557	0	6.6588	1
1515	8.9063	10.2817	-0.00710215	265.865	0.13104	0	47.1346	1		3619	67.5285	18.2742	-0.00222457	78.6975	0.31293	0	inf	1		2229	30.9783	13.8264	-0.0375002	1569.25	0.0287038	0	40.8309	1		1228	36.694	21.6461	0.00181849	-64.5953	0.42784	0	26.3472	1		283	101.805	62.1244	0.00386164	-142.922	0.371196	0	5.74239	1
1516	54.8562	20.7831	-0.00695289	260.269	0.0728488	0	47.1346	1		3626	41.7463	21.893	-0.0551894	1988.12	0.045612	0	32.0884	1		2259	13.3548	9.18799	-0.00667426	262.182	0.087653	0	inf	1		1231	92.9753	9.6609	-0.00223876	82.3329	0.42644	0	57.5433	1		284	19.9998	9.56578	-0.00596142	231.956	0.238563	0	16.0081	1
1520	111.298	7.42967	-0.00711433	266.322	0.0814125	0	9.82296	1		3628	73.8344	21.7516	-0.0138594	498.139	0.0521284	0	32.0884	1		2267	33.7315	13.5714	-0.0063968	250.417	0.0823984	0	inf	1		1233	8.36853	12.896	-0.00474222	187.992	0.370564	0	29.6462	1		284	100.979	10.2563	-0.00754247	298.995	0.124845	0	17.1959	1
1520	102.262	21.4563	-0.00709409	265.563	0.0686871	0	15.7941	1		3632	41.1092	20.9487	-0.00216242	76.457	0.312299	0	15.0196	1		2281	39.2242	16.5863	-0.00336565	121.891	0.174311	0	31.1349	1		1241	117.29	12.2246	-0.0067572	273.035	0.109688	0	29.6678	1		284	101.181	41.8425	-0.0085118	340.097	0.265843	0	12.7232	1
1521	101.633	5.67467	-0.00787242	294.745	0.0688554	0	9.82296	1		3634	53.898	13.0725	-0.0226756	815.969	0.0475233	0	15.0196	1		2285	69.0773	25.4279	-0.00264318	91.2575	0.248739	0	8.29289	1		1242	8.60329	9.62119	-0.00246905	92.0526	0.405773	0	49.421	1		285	88.671	29.9946	-0.0201736	834.578	0.106984	0	17.2303	1
1525	65.8863	7.3958	-0.0124485	466.313	0.0561641	0	35.7886	1		3638	110.386	17.6109	-0.00179759	63.3047	0.391489	0	48.2404	1		2290	62.8499	6.84528	-0.00171042	51.7067	0.364133	0	18.0241	1		1242	55.318	25.7512	-0.00259179	97.2327	0.32896	0	27.6666	1		285	88.0211	74.4123	-0.0556361	2338.24	0.0526581	0	17.9205	1
1526	22.6951	11.8052	-0.00718792	269.081	0.0777731	0	43.4157	1		3641	62.3321	21.8508	-0.0138699	498.521	0.0512095	0	33.5923	1		2294	101.25	18.2655	-0.00736605	291.515	0.081278	0	10.1958	1		1244	82.2646	19.4807	-0.0132148	545.58	0.0784518	0	6.35976	1		285	51.7215	16.9027	0.00476569	-181.255	0.267458	0	15.1442	1
1542	31.8272	10.0087	-0.00716532	268.234	0.0719128	0	46.0285	1		3644	110.802	17.8981	0.00183399	-64.6171	0.399236	0	32.03	1		2295	69.2806	23.6831	-0.00730265	288.827	0.0647056	0	18.0241	1		1244	91.7659	27.3479	0.00289389	-109.983	0.323605	0	12.3356	1		286	11.7028	43.0951	-0.00650848	255.152	0.250759	0	18.9503	1
1546	82.1615	27.1968	-0.00699506	261.85	0.0791274	0	28.6376	1		3645	29.1428	16.6627	-0.0077177	276.729	0.066763	0	33.5923	1		2296	91.2152	20.0692	-0.0191209	789.94	0.0339735	0	10.1958	1		1248	78.7417	14.1858	-0.00803705	327.051	0.126161	0	6.35976	1		286	83.8203	11.3896	-0.00723081	285.781	0.151847	0	9.837	1
1551	106.971	12.8937	-0.00758174	283.846	0.091092	0	6.54037	1		3648	80.2117	8.40259	-0.00787255	282.311	0.0930811	0	32.03	1		2306	88.7184	11.5232	-0.00672781	264.453	0.0770001	0	40.3901	1		1252	47.4895	20.0468	-0.0133475	551.181	0.0444541	0	15.5951	1		286	109.432	32.1572	-0.0080753	321.588	0.244769	0	12.7232	1
1551	11.8284	27.042	-0.00650504	243.478	0.0768349	0	15.897	1		3663	36.2778	24.4127	-0.0382528	1377.54	0.0408414	0	inf	1		2307	46.3054	26.5002	-0.00681503	268.151	0.0780501	0	16.0422	1		1252	57.8023	8.34837	-0.00305971	116.982	0.39093	0	15.5951	1		286	10.3686	62.6937	-0.00704472	277.89	0.166015	0	19.644	1
1552	26.6783	21.3676	-0.00758808	284.084	0.0554671	0	15.897	1		3674	35.7618	5.92384	-0.00806032	289.08	0.0508725	0	inf	1		2311	48.3391	10.5874	-0.00670238	263.374	0.0701689	0	15.1944	1		1254	29.2229	16.798	0.00242167	-90.053	0.309152	0	9.04647	1		286	97.0368	58.9249	-0.00405104	150.953	0.368302	0	5.74239	1
1552	61.8305	24.2645	-0.0069868	261.541	0.0826486	0	14.9072	1		3690	22.1784	19.6428	-0.00343704	122.408	0.146462	0	16.236	1		2312	33.3223	12.9037	-0.00677571	266.484	0.0627832	0	15.1944	1		1257	10.8744	26.8594	-0.0071768	290.745	0.112143	0	15.439	1		290	85.3378	56.1476	-0.00629616	246.15	0.165481	0	12.0241	1
1552	91.566	27.1205	-0.00816281	305.632	0.366268	0	5.77955	1		3691	38.3672	20.8797	-0.00761001	272.846	0.0645146	0	16.236	1		2321	64.3937	6.68036	-0.00646015	253.103	0.0637231	0	inf	1		1258	53.9486	16.084	0.00164497	-57.2721	0.40009	0	13.8193	1		290	75.1051	17.046	-0.00277023	96.6445	0.383224	0	10.3899	1
1553	53.2352	12.0848	-0.00567433	212.333	0.0938271	0	14.9072	1		3692	77.6389	21.9887	-0.00185297	65.301	0.370253	0	39.2874	1		2327	117.779	24.1404	-0.00672901	264.503	0.0804637	0	17.7251	1		1259	26.2382	25.338	-0.00669476	270.4	0.0984974	0	9.04647	1		290	102.209	17.898	0.00505563	-193.549	0.346348	0	10.3336	1
1555	100.691	11.0677	-0.00714202	267.36	0.0805875	0	6.54037	1		3702	35.5048	13.5416	-0.0570698	2055.91	0.0489183	0	inf	1		2329	106.221	10.702	-0.00638949	250.107	0.265933	0	5.82628	1		1263	63.6058	25.9689	-0.00190027	68.047	0.452816	0	13.8193	1		291	110.423	11.6275	-0.00771708	306.399	0.153064	0	10.3336	1
1556	93.2562	21.5937	-0.00684765	256.323	0.145299	0	5.77955	1		3713	30.0489	26.7865	-0.0113473	407.577	0.071236	0	inf	1		2330	100.416	11.2041	-0.00681611	268.197	0.265274	0	5.82628	1		1264	95.9816	21.1107	-0.0066459	268.338	0.10188	0	9.71583	1		291	116.724	55.8964	-0.00732315	289.696	0.143018	0	13.7321	1
1573	16.592	9.2639	-0.0070344	263.325	0.0813979	0	101.25	1		3725	84.2632	8.22595	-0.00723938	259.485	0.0823149	0	inf	1		2336	113.058	16.1945	0.00130969	-34.7151	0.490752	0	9.42601	1		1265	50.2502	15.8541	-0.0125884	519.145	0.0462949	0	11.0857	1		292	38.3227	20.456	-0.00755593	299.566	0.133355	0	17.2786	1
1573	117.736	13.8908	-0.00756995	283.404	0.0579661	0	101.25	1		3735	25.1496	23.5191	-0.00712138	255.231	0.0706496	0	inf	1		2341	120.786	10.797	-0.00713694	281.8	0.0683378	0	9.42601	1		1265	83.2126	6.29965	-0.00184623	65.7662	0.446915	0	19.5554	1		292	100.396	55.3387	-0.0105834	427.938	0.208111	0	9.41842	1
1579	50.133	25.6055	-0.00707226	264.745	0.162312	0	16.934	1		3741	118.323	16.2848	-0.021748	782.531	0.0461249	0	76.5536	1		2342	25.6981	23.0922	-0.018466	762.17	0.034676	0	95.8796	1		1269	55.3919	25.6753	-0.00476847	189.1	0.172708	0	11.0857	1		292	20.0121	71.8508	-0.0205458	850.358	0.0664727	0	31.8585	1
1582	39.0713	12.7837	-0.00767978	287.522	0.0634267	0	6.15691	1		3744	41.9466	21.4851	-0.00718347	257.469	0.0656845	0	20.2087	1		2354	120.147	12.57	-0.00709224	279.905	0.0711254	0	36.2968	1		1271	115.444	13.0202	-0.00614151	247.05	0.111707	0	13.5953	1		293	94.6051	34.3776	-0.068152	2868.94	0.0432366	0	10.8256	1
1582	103.913	11.3377	-0.00648715	242.807	0.0685582	0	55.6404	1		3747	21.8242	23.3501	-0.015474	556.348	0.065961	0	12.8334	1		2355	61.3393	26.0857	-0.00717935	283.598	0.066018	0	26.2321	1		1271	44.9487	21.559	-0.00190391	68.2007	0.390264	0	11.1609	1		296	75.8264	16.9784	0.00475303	-180.719	0.222029	0	8.84669	1
1586	45.0078	14.4163	-0.00682191	255.358	0.129897	0	6.15691	1		3748	9.75017	19.001	-0.0144585	519.737	0.0485252	0	12.8334	1		2356	83.8505	12.6184	-0.00705401	278.284	0.0675824	0	26.2321	1		1273	77.3005	10.9936	-0.00668453	269.968	0.0899406	0	10.2575	1		297	109.033	59.0931	-0.00663509	260.521	0.172788	0	5.06762	1
1589	49.7232	7.11988	-0.00703559	263.37	0.0745813	0	8.68748	1		3753	76.1386	25.1372	-0.00704422	252.449	0.0760352	0	66.6714	1		2375	36.3012	14.3012	-0.00185985	58.0429	0.370861	0	20.9388	1		1275	55.2909	25.7548	0.00491616	-195.334	0.214153	0	11.1609	1		297	58.8797	32.8982	-0.0055825	215.889	0.196973	0	8.56491	1
1590	52.3568	20.2905	-0.0070482	263.843	0.0755295	0	9.40815	1		3761	116.076	13.0488	-0.00720037	258.079	0.0844026	0	47.7234	1		2380	56.9754	17.6199	-0.0072491	286.556	0.0600468	0	20.9388	1		1278	86.6553	15.2012	0.00239202	-88.8014	0.350265	0	10.2575	1		297	95.3074	70.3512	-0.00706618	278.8	0.153368	0	15.8514	1
1594	108.908	26.7945	-0.00655653	245.408	0.0811501	0	56.9238	1		3766	68.6674	7.57307	-0.00781731	280.319	0.0580484	0	47.7234	1		2387	69.4193	15.4348	-0.00696863	274.664	0.0532538	0	14.0503	1		1279	30.2876	18.8171	-0.00795796	323.713	0.0786032	0	25.9479	1		297	92.7492	23.7123	-0.00683004	268.787	0.20132	0	9.37096	1
1601	81.4856	5.94645	-0.00815043	305.168	0.0659553	0	inf	1		3782	53.6117	24.4633	-0.0289292	1041.42	0.0378893	0	29.1323	1		2392	79.3715	25.3527	-0.00687567	270.722	0.0532156	0	14.0503	1		1287	93.805	24.6935	-0.00780556	317.282	0.08477	0	11.9496	1		297	116.395	34.8802	-0.00688629	271.172	0.239581	0	21.7961	1
1608	34.5066	8.85162	-0.00724625	271.268	0.0609062	0	23.2178	1		3786	78.6334	9.54344	-0.00764634	274.156	0.06733	0	12.4547	1		2394	97.4596	7.82964	-0.00682582	268.608	0.0552175	0	25.1841	1		1290	105.727	23.8833	0.00240874	-89.507	0.421585	0	11.9496	1		298	53.7507	9.1807	-0.00731523	289.36	0.118917	0	23.4124	1
1612	56.2183	17.0777	-0.00711377	266.301	0.0724819	0	23.2178	1		3788	67.4786	15.0833	-0.0072347	259.316	0.0713545	0	12.4547	1		2396	40.6633	24.0882	-0.0066822	262.518	0.0574489	0	11.506	1		1298	90.0328	9.3789	-0.00243025	90.4149	0.347722	0	18.3591	1		298	8.87902	44.3383	-0.0065145	255.408	0.245905	0	4.18035	1
1618	112.089	23.3071	-0.00771235	288.743	0.0620577	0	41.576	1		3801	39.9612	23.827	-0.00737333	264.314	0.0715583	0	inf	1		2396	56.6468	27.0154	-0.0139328	569.956	0.0355317	0	16.2494	1		1300	49.0749	10.0751	-0.00339542	131.15	0.229267	0	16.8859	1		298	17.1774	58.9161	-0.00334842	121.161	0.409838	0	16.7742	1
1623	72.2415	11.4452	-0.00747489	279.84	0.066005	0	41.576	1		3810	57.8538	6.09458	-0.00185779	65.4751	0.342349	0	inf	1		2400	37.2281	13.1069	-0.00793533	315.653	0.0620277	0	11.506	1		1305	34.0717	18.1494	-0.00660738	266.712	0.10627	0	7.53202	1		299	28.7113	6.85043	-0.00649024	254.379	0.307124	0	10.5726	1
1629	93.8449	27.5068	-0.00745476	279.085	0.069317	0	33.4697	1		3816	57.598	6.87103	0.00160307	-56.2923	0.408044	0	37.936	1		2401	105.995	25.2391	-0.00682505	268.575	0.0729861	0	17.0379	1		1305	44.3206	26.2779	-0.0065712	265.185	0.121882	0	7.11287	1		299	59.9914	48.7073	-0.00661027	259.469	0.159975	0	6.87944	1
1632	12.1229	13.3957	-0.00656262	245.637	0.0720334	0	41.0899	1		3818	25.1679	26.5543	-0.00703605	252.155	0.092626	0	37.936	1		2401	5.52369	17.2755	0.00118977	-29.6301	0.466716	0	31.9773	1		1307	23.1334	20.6887	-0.00710806	287.843	0.126966	0	11.2291	1		299	77.3754	62.0838	-0.00660588	259.282	0.14967	0	13.8899	1
1632	58.4894	22.4676	-0.00739159	276.717	0.115672	0	7.93589	1		3826	109.86	26.5618	-0.00745589	267.29	0.0591461	0	inf	1		2404	109.42	8.54908	-0.00743123	294.278	0.0711915	0	17.0379	1		1309	37.3352	24.9377	-0.0068454	276.758	0.128598	0	7.11287	1		299	83.9713	20.4315	-0.00618194	241.307	0.193265	0	8.84669	1
1633	67.9475	6.30433	-0.00722405	270.436	0.0629156	0	18.7272	1		3837	16.5685	22.1305	-0.00715407	256.409	0.0789885	0	8.69529	1		2408	36.2451	13.6249	0.00160707	-47.3243	0.356739	0	73.3508	1		1310	9.88762	25.4899	0.0015847	-54.7281	0.435115	0	14.0891	1		300	13.8192	14.1895	-0.0247336	1027.93	0.0634715	0	8.15658	1
1634	51.2922	25.8113	-0.00668815	250.343	0.0990879	0	7.93589	1		3838	104.219	13.3588	-0.0125136	449.623	0.0535537	0	88.0887	1		2415	83.2316	8.43325	-0.00686654	270.335	0.0853236	0	72.9149	1		1313	106.361	23.7847	0.00210738	-76.7879	0.389425	0	23.1489	1		300	96.4527	12.0112	-0.0140308	574.11	0.0785921	0	9.15307	1
1645	74.4267	16.5823	-0.00759035	284.169	0.0697423	0	24.5778	1		3850	82.4931	17.5034	-0.00181385	63.8909	0.31287	0	66.4485	1		2420	12.359	25.5694	-0.0295354	1231.53	0.0401896	0	27.2965	1		1317	23.9713	26.0964	-0.0057731	231.501	0.166931	0	10.9957	1		300	67.3686	31.7592	-0.00711798	280.996	0.159096	0	8.56491	1
1648	98.9822	17.6295	-0.0076403	286.042	0.214566	0	24.5778	1		3854	16.5064	9.68246	-0.00692639	248.201	0.0772506	0	66.4485	1		2422	78.3498	16.6442	-0.00676728	266.126	0.065169	0	41.295	1		1319	34.8005	24.1903	0.00147825	-50.2354	0.489297	0	10.8785	1		300	53.171	65.2092	-0.00616642	240.649	0.325381	0	5.90699	1
1653	53.2881	14.1224	-0.00746984	279.651	0.0526427	0	31.8131	1		3869	82.2979	16.8553	-0.00208018	73.4923	0.357443	0	26.3985	1		2422	37.1327	14.1083	-0.00186515	58.2675	0.352498	0	27.2965	1		1320	34.963	13.313	0.00182336	-64.8009	0.402093	0	10.8785	1		300	37.7255	72.3496	-0.00655467	257.111	0.213193	0	6.23775	1
1655	101.177	9.0824	-0.00684226	256.121	0.0901103	0	23.0059	1		3872	56.114	13.4958	-0.00720987	258.421	0.0661524	0	26.3985	1		2434	15.8646	14.0461	-0.00682135	268.419	0.0650102	0	13.7367	1		1323	63.7402	24.7306	-0.00167049	58.349	0.499236	0	12.7809	1		301	113.626	61.2348	-0.00755984	299.732	0.196397	0	5.06762	1
1656	19.4376	18.4088	-0.00694844	260.102	0.0616565	0	34.1208	1		3884	60.1004	7.36598	-0.0103731	372.456	0.0613265	0	38.6457	1		2436	26.8991	5.86467	-0.0265252	1103.89	0.0257426	0	13.7367	1		1325	84.7176	16.444	-0.0145953	603.846	0.0446643	0	13.4946	1		302	55.8064	59.9227	-0.00742018	293.81	0.188527	0	5.90699	1
1656	83.5661	23.8854	-0.00721874	270.237	0.069857	0	23.0059	1		3885	21.4685	8.39979	-0.00691385	247.749	0.0511144	0	38.6457	1		2443	26.5861	15.0796	-0.00576163	223.485	0.069228	0	61.1591	1		1326	71.3674	14.4751	-0.0107647	442.174	0.0799639	0	12.7809	1		302	44.7744	35.8367	0.00485763	-185.154	0.396499	0	12.7179	1
1665	86.9171	17.6457	-0.00740871	277.359	0.11493	0	8.27034	1		3885	102.289	26.9468	-0.00684301	245.196	0.218034	0	46.5115	1		2445	87.3011	22.4365	-0.00644206	252.336	0.0846264	0	9.79705	1		1331	80.129	26.811	0.0018753	-66.993	0.472319	0	10.9095	1		303	89.2208	33.1981	-0.00663432	260.488	0.246408	0	11.3241	1
1666	36.454	18.6347	-0.00716086	268.067	0.165788	0	7.44619	1		3893	38.568	13.315	-0.0214713	772.554	0.0430512	0	18.0964	1		2447	120.101	17.5106	-0.00720944	284.874	0.225132	0	9.70465	1		1332	71.7915	19.7752	-0.00430101	169.371	0.281098	0	10.9095	1		304	43.7802	73.8499	-0.0118824	483.014	0.155469	0	6.23775	1
1667	52.1389	15.6234	-0.0069398	259.778	0.085533	0	9.25018	1		3897	21.3665	25.8822	-0.00778188	279.042	0.220963	0	4.5186	1		2447	112.371	23.3775	-0.00653862	256.431	0.121943	0	9.70465	1		1334	59.5982	16.8597	0.00214455	-78.357	0.3667	0	12.537	1		304	101.942	19.3358	-0.0034776	126.638	0.390446	0	9.15307	1
1667	42.9146	14.9325	-0.00767769	287.444	0.238232	0	5.82873	1		3897	25.8731	26.2114	0.00693482	-248.505	0.313665	0	4.5186	1		2449	96.9605	24.0726	-0.00606845	236.494	0.0714478	0	9.79705	1		1349	51.0034	5.85288	0.00205185	-74.4444	0.430702	0	8.08666	1		304	60.5753	41.8527	-0.00294178	103.918	0.442958	0	4.81161	1
1668	92.6786	23.579	-0.00679849	254.48	0.109699	0	8.27034	1		3905	21.9055	22.3825	-0.0208226	749.17	0.0547918	0	inf	1		2452	39.0894	25.125	-0.00648738	254.258	0.079682	0	26.778	1		1350	32.804	18.8944	-0.0737904	3102.19	0.0688819	0	6.09582	1		306	51.8384	21.496	-0.00637964	249.69	0.207529	0	10.1085	1
1669	41.2561	9.34473	-0.00678899	254.124	0.216638	0	5.82873	1		3915	85.8298	5.748	-0.00779176	279.398	0.0838142	0	67.0351	1		2456	13.0289	18.9681	-0.00660511	259.25	0.0959307	0	26.778	1		1353	58.2342	9.47364	-0.0115395	474.872	0.0688287	0	8.08666	1		306	100.101	30.0601	-0.00642777	251.73	0.166073	0	5.03549	1
1671	27.964	11.5621	-0.0113517	425.192	0.0740749	0	11.0499	1		3917	21.126	23.2732	-0.00215273	76.1078	0.310972	0	22.1286	1		2475	82.8034	20.7129	0.00183355	-56.9277	0.327518	0	30.5227	1		1353	55.0661	25.3795	0.00539323	-215.469	0.136331	0	11.0245	1		307	39.8012	47.5419	-0.00679342	267.234	0.156252	0	12.7179	1
1677	39.7192	19.4871	-0.0133142	498.771	0.0514175	0	26.3579	1		3921	65.3642	17.6368	-0.00169024	59.4348	0.370341	0	28.1162	1		2480	113.068	16.7514	0.00266775	-92.2989	0.245166	0	30.5227	1		1353	37.42	22.8758	-0.0527785	2215.38	0.175029	0	6.09582	1		308	51.2927	31.5898	-0.00711242	280.76	0.157887	0	10.1085	1
1678	72.001	17.8841	-0.00646207	241.867	0.0802607	0	32.3216	1		3922	38.4497	9.50498	-0.00715336	256.384	0.0667933	0	22.1286	1		2484	66.2957	9.41946	-0.0071649	282.986	0.0675545	0	30.0811	1		1356	47.0794	11.2279	-0.00590492	237.064	0.144574	0	11.2919	1		308	63.0007	37.6971	-0.00721536	285.126	0.14843	0	4.81161	1
1679	11.3246	8.48891	-0.00570469	213.471	0.380673	0	4.89968	1		3927	78.5217	10.0796	-0.013679	491.636	0.0605296	0	40.0762	1		2486	93.7911	21.6209	-0.0547614	2301.16	0.0382085	0	30.0811	1		1356	64.0907	19.0473	-0.00681119	275.314	0.174903	0	11.0245	1		309	74.357	53.0243	-0.0138762	567.557	0.0846493	0	17.7409	1
1679	16.1562	7.67498	-0.00544201	203.623	0.393226	0	4.89968	1		3936	22.2117	20.8103	-0.00646757	231.661	0.0854589	0	26.7935	1		2496	79.8413	7.7217	-0.00683765	269.11	0.0579161	0	12.3602	1		1364	96.8018	8.11065	-0.0855092	3596.79	0.0739055	0	18.148	1		309	11.0692	63.3221	-0.00674154	265.035	0.141537	0	13.6457	1
1684	50.564	9.56753	-0.00693811	259.715	0.0738126	0	17.197	1		3940	48.1896	14.2495	-0.0145348	522.488	0.0502947	0	26.7935	1		2498	92.1409	8.94343	-0.00712035	281.097	0.125832	0	7.59951	1		1365	11.9758	17.7036	0.00173299	-60.9866	0.488326	0	15.7468	1		309	10.9357	42.0755	-0.00332191	120.036	0.344677	0	9.18594	1
1684	52.3896	26.6674	-0.00691387	258.806	0.309802	0	17.197	1		3944	82.0964	16.7903	-0.00207416	73.2752	0.30719	0	34.0019	1		2498	94.5064	16.1654	-0.00737067	291.711	0.152542	0	7.59951	1		1367	57.3902	5.81331	0.00212286	-77.4414	0.370105	0	15.1404	1		310	72.4301	31.7108	-0.00744996	295.073	0.165566	0	10.8674	1
1685	7.4528	9.88818	-0.00680269	254.638	0.215901	0	43.1124	1		3955	70.5655	22.3954	-0.0385742	1389.13	0.0463528	0	27.9983	1		2499	19.0916	13.3592	-0.0063219	247.241	0.311473	0	10.8283	1		1367	42.409	8.00328	0.00225097	-82.8483	0.329088	0	15.1404	1		311	33.2493	34.4418	-0.00708842	279.743	0.132117	0	14.6472	1
1688	115.298	16.9939	-0.00676356	253.171	0.0722257	0	51.6606	1		3955	98.5291	21.0012	-0.0066903	239.69	0.0863974	0	27.9983	1		2502	71.028	13.2398	-0.00391446	145.162	0.148275	0	21.5456	1		1369	24.3927	8.01948	-0.00186417	66.5235	0.45227	0	15.7468	1		311	96.3001	33.3625	-0.00687107	270.527	0.170715	0	5.03549	1
1690	64.0077	23.1651	-0.00714968	267.647	0.0697279	0	51.6606	1		3962	58.3615	8.11103	-0.0143262	514.97	0.0483141	0	30.1705	1		2505	23.2702	23.3325	-0.0068966	271.609	0.0614691	0	48.8126	1		1369	80.3874	15.8511	-0.00218231	79.9505	0.387745	0	18.148	1		311	55.6539	68.2728	-0.00596936	232.293	0.164205	0	13.7267	1
1700	49.675	14.5896	-0.00668995	250.411	0.0827655	0	11.6029	1		3966	85.0661	22.1511	-0.00148303	51.9646	0.444289	0	14.8914	1		2512	121.066	16.9314	-0.00669542	263.079	0.122273	0	23.8579	1		1370	102.659	19.8298	-0.0138537	572.546	0.0637603	0	10.3101	1		311	101.84	42.3313	-0.0108405	438.836	0.209217	0	10.5419	1
1701	60.9357	11.7921	-0.00737207	275.985	0.0807162	0	11.6029	1		3968	83.5908	7.333	-0.00738257	264.647	0.0643931	0	14.8914	1		2512	66.993	19.0722	-0.0834	3515.48	0.0278832	0	32.7964	1		1370	97.2188	7.96711	-0.00747181	303.195	0.163985	0	13.0505	1		312	26.566	57.2387	-0.00679693	267.383	0.148494	0	6.93388	1
1705	86.872	6.05265	-0.0071091	266.126	0.0630072	0	13.4223	1		3972	71.2387	26.5791	-0.0067472	241.742	0.0857237	0	22.8689	1		2513	99.0318	26.0806	-0.00702332	276.982	0.078127	0	23.8579	1		1375	112.676	22.2675	-0.00681856	275.625	0.142616	0	10.3101	1		312	10.009	32.9364	0.00255368	-87.4625	0.49498	0	9.18594	1
1706	103.591	15.378	-0.00722083	270.315	0.058243	0	15.3286	1		3988	80.0585	22.7817	-0.0228275	821.446	0.040125	0	14.1831	1		2525	114.969	8.48919	-0.00728311	287.998	0.0717696	0	74.6367	1		1375	26.6611	8.27897	0.00254317	-95.1806	0.400043	0	70.5584	1		312	102.476	63.1109	-0.00425157	159.456	0.367018	0	20.7893	1
1707	114.58	26.0647	-0.0180682	677.009	0.0423449	0	15.3286	1		3991	9.59073	6.09517	-0.00682832	244.666	0.0936647	0	60.9772	1		2530	40.3323	8.69173	-0.00656899	257.718	0.0769821	0	29.0443	1		1377	107.873	6.33301	0.00313613	-120.207	0.35955	0	12.0083	1		313	68.2158	9.36554	-0.0142191	582.098	0.0850251	0	10.1853	1
1709	75.1692	12.6255	-0.00671025	251.172	0.077603	0	10.5473	1		3991	66.6854	27.506	-0.0357613	1287.72	0.0451404	0	14.1831	1		2535	69.3624	9.59951	-0.00717351	283.351	0.0662189	0	29.0443	1		1381	38.1855	11.5996	-0.00808611	329.122	0.0752955	0	12.817	1		313	109.53	33.0609	-0.00678965	267.074	0.241903	0	12.0446	1
1712	20.4526	14.6495	-0.00706782	264.578	0.0606111	0	54.7541	1		4000	74.9097	5.89601	-0.00781311	280.168	0.0499746	0	inf	1		2550	115.672	27.0775	-0.00770903	306.058	0.0572867	0	25.7778	1		1381	66.8104	13.6219	-0.00654488	264.074	0.131697	0	28.6962	1		314	121.099	50.7361	-0.00728483	288.071	0.318449	0	18.3537	1
1712	85.2802	15.6278	-0.00699152	261.718	0.0911737	0	10.5473	1		4006	102.387	16.7701	-0.00599726	214.706	0.0841816	0	inf	1		2568	47.9189	12.3507	-0.00172182	52.1902	0.38268	0	inf	1		1382	106.466	18.2587	-0.0138142	570.877	0.0671931	0	4.05184	1		314	43.6375	61.6375	0.00760522	-301.656	0.115233	0	13.7267	1
1714	95.5058	7.05689	-0.00696552	260.743	0.0830466	0	11.5967	1		4018	60.938	24.3079	-0.00726154	260.284	0.0721632	0	16.0815	1		2581	111.913	9.41095	-0.00669882	263.223	0.0732409	0	11.6247	1		1387	55.1228	25.489	-0.00734064	297.659	0.106836	0	25.5483	1		316	24.5961	63.8869	-0.00736398	291.427	0.138674	0	6.93388	1
1719	85.1933	12.3613	-0.00715742	267.937	0.0589604	0	11.5967	1		4020	58.4406	8.42151	-0.0224594	808.175	0.0464595	0	16.0815	1		2583	102.867	16.711	-0.00203862	65.6229	0.384322	0	11.6247	1		1391	77.4954	13.1528	0.00173086	-60.8968	0.493732	0	11.3782	1		316	75.3664	36.8242	0.00218943	-72.0175	0.434996	0	9.48678	1
1719	14.841	21.9544	-0.00693252	259.505	0.0666907	0	30.4485	1		4025	120.399	15.3535	-0.00729323	261.426	0.0705667	0	62.3454	1		2586	35.252	19.3327	-0.00618277	241.342	0.0577984	0	67.6653	1		1395	88.8378	12.2505	-0.00216477	79.2103	0.479915	0	5.67356	1		317	78.7736	19.4409	-0.0124685	507.868	0.102503	0	12.0917	1
1721	45.2871	21.5784	-0.00700607	262.263	0.0695135	0	30.4485	1		4028	50.9117	9.16763	-0.0148627	534.31	0.042438	0	69.7625	1		2587	121.376	20.1241	-0.00679551	267.323	0.0739757	0	18.8215	1		1398	107.164	6.13466	-0.00412967	162.14	0.14448	0	9.68987	1		317	41.0907	41.4822	-0.00743967	294.637	0.16686	0	14.5179	1
1738	96.1733	21.1581	-0.00719889	269.492	0.0616604	0	78.1032	1		4034	74.382	17.9138	-0.0302187	1087.91	0.0394007	0	12.8587	1		2598	87.0251	14.4687	-0.00679434	267.273	0.0722399	0	17.7274	1		1399	79.7542	15.6644	0.00254077	-95.0796	0.438653	0	8.22305	1		317	101.615	42.2006	0.0100501	-405.324	0.210685	0	11.2244	1
1742	19.2522	7.62079	-0.00663373	248.303	0.0893143	0	64.9149	1		4036	24.6862	5.66981	-0.00700433	251.011	0.200993	0	8.55846	1		2600	25.7116	6.84217	-0.00208309	67.5084	0.403605	0	40.5315	1		1402	85.6308	21.8022	-0.00640279	258.077	0.108343	0	8.49746	1		317	27.4117	46.3456	-0.00618974	241.637	0.196212	0	10.9259	1
1744	107.521	15.1888	-0.00711052	266.179	0.0755032	0	26.2566	1		4036	19.5664	12.528	-0.00710765	254.736	0.131814	0	8.55846	1		2606	22.3492	27.3777	-0.00644071	252.279	0.0922652	0	inf	1		1402	97.5882	7.61604	-0.00289038	109.835	0.314711	0	9.68987	1		317	10.6325	74.6275	-0.00741364	293.533	0.134199	0	17.6165	1
1746	82.3783	22.7549	-0.00670993	251.16	0.0710867	0	26.2566	1		4037	97.1172	20.145	-0.00652847	233.856	0.0858631	0	22.8445	1		2613	102.155	17.2544	0.00228129	-75.9124	0.273924	0	41.4141	1		1407	82.9504	6.28041	0.00307717	-117.718	0.302879	0	14.5217	1		318	78.2023	7.36265	-0.00713027	281.517	0.121438	0	10.1853	1
1748	51.6728	10.6613	-0.00689829	258.222	0.0692818	0	33.0012	1		4037	67.7073	6.92307	-0.00790816	283.595	0.0640664	0	12.8587	1		2615	49.6861	9.45757	-0.00682755	268.681	0.0733201	0	11.6327	1		1408	97.4027	7.69933	-0.00424441	166.982	0.213727	0	14.5217	1		319	113.352	34.0973	0.00453599	-171.516	0.337289	0	11.4551	1
1755	27.9952	18.9116	-0.00671313	251.28	0.0681929	0	22.8417	1		4042	60.5281	24.3477	-0.00165482	58.1577	0.435736	0	18.8457	1		2618	61.164	11.3497	-0.00681274	268.053	0.0607518	0	11.6327	1		1409	106.332	23.2328	0.00260726	-97.8858	0.438312	0	16.5565	1		320	69.1568	63.0306	-0.00639862	250.494	0.207922	0	14.8883	1
1756	99.2867	24.6384	-0.00697006	260.913	0.0794942	0	48.6797	1		4050	82.0567	16.6392	0.00234782	-83.141	0.275968	0	inf	1		2621	88.2847	7.8571	-0.00660015	259.04	0.146889	0	7.61144	1		1412	51.9946	8.14546	-0.00662957	267.648	0.140144	0	19.59	1		320	56.5502	13.9482	-0.00678672	266.95	0.206062	0	17.2505	1
1758	50.7557	20.8359	-0.0072355	270.865	0.060174	0	22.8417	1		4056	82.2761	17.0415	-0.00230833	81.7173	0.267106	0	inf	1		2621	14.1255	25.4637	-0.00641138	251.035	0.0603116	0	19.9017	1		1412	63.3156	24.133	0.00228213	-84.1633	0.378114	0	19.59	1		320	112.341	45.5077	0.00224118	-74.2119	0.482776	0	11.2244	1
1764	104.597	23.9419	-0.00719074	269.187	0.0750067	0	17.0695	1		4078	112.915	13.623	-0.0155042	557.436	0.0787083	0	9.65951	1		2623	90.1488	15.2368	-0.00715982	282.77	0.0802067	0	7.61144	1		1414	89.7809	23.6545	-0.00232615	86.0213	0.352834	0	11.3109	1		321	50.7935	30.2099	-0.00654585	256.737	0.184963	0	14.8731	1
1765	104.602	6.87237	-0.00769047	287.923	0.0644477	0	17.0695	1		4079	107.14	5.88054	-0.0142413	511.91	0.096614	0	9.65951	1		2623	33.0182	19.2072	-0.00618436	241.409	0.080469	0	19.9017	1		1416	98.9021	16.9658	-0.00622007	250.365	0.128567	0	11.3109	1		324	83.9853	61.6974	-0.00641333	251.118	0.31783	0	8.62971	1
1770	52.9383	21.4577	-0.007678	287.455	0.0633627	0	18.883	1		4082	53.9448	18.0532	-0.00687576	246.376	0.0690098	0	29.1307	1		2627	110.607	19.9394	-0.00712989	281.501	0.0613878	0	20.9913	1		1418	77.4817	15.3187	-0.00220905	81.079	0.338757	0	14.8579	1		324	95.4374	55.0421	-0.00560887	217.008	0.339088	0	9.7718	1
1773	75.0598	18.5787	-0.00710705	266.049	0.0705655	0	12.692	1		4084	83.0614	17.1466	-0.00754201	270.395	0.0787526	0	26.5834	1		2632	88.9516	24.6099	-0.0064124	251.079	0.0652872	0	18.5922	1		1418	55.2493	25.4581	-0.0046962	186.05	0.136992	0	24.4353	1		324	113.64	58.2297	-0.00715975	282.767	0.178637	0	8.81055	1
1773	36.0299	13.051	-0.00684263	256.135	0.0729134	0	18.883	1		4102	73.2239	18.4302	-0.0017639	62.0901	0.367436	0	inf	1		2634	96.7263	7.72122	-0.00706235	278.637	0.0787195	0	18.5922	1		1430	88.8378	14.1218	0.00195872	-70.5137	0.427487	0	19.8235	1		325	32.5667	48.6284	-0.00631043	246.755	0.155624	0	19.2095	1
1775	119.958	14.0655	-0.00720453	269.704	0.0648339	0	12.9873	1		4119	111.656	23.4689	-0.00669366	239.811	0.0731686	0	inf	1		2642	7.96088	24.7156	-0.00686192	270.139	0.056794	0	64.223	1		1430	24.002	18.1661	0.00213395	-77.9096	0.338528	0	49.7982	1		326	53.8228	11.6864	-0.00630338	246.456	0.179438	0	18.7695	1
1777	80.6621	7.19002	-0.00680142	254.59	0.0625134	0	12.692	1		4129	73.627	14.7371	-0.0069818	250.199	0.0628128	0	inf	1		2644	72.1426	22.4123	-0.00711651	280.934	0.0776476	0	41.663	1		1435	73.1428	26.2312	-0.00199915	72.2204	0.416695	0	14.9477	1		326	8.17646	17.965	-0.0078736	313.036	0.105183	0	28.8341	1
1780	115.638	26.3131	-0.00725482	271.589	0.0748861	0	12.9873	1		4145	106.839	17.8073	-0.00774597	277.748	0.0646415	0	inf	1		2645	111.677	9.26678	-0.239292	10125.6	0.0601215	0	41.663	1		1437	91.6062	7.54515	0.00254669	-95.3292	0.478424	0	20.1279	1		326	62.1119	63.4404	-0.00606332	236.277	0.203404	0	21.9427	1
1780	47.0402	26.2563	-0.00914551	342.476	0.267688	0	33.5474	1		4154	91.2977	23.3109	-0.00351196	125.109	0.145187	0	16.4911	1		2651	111.823	8.65825	-0.0165717	681.852	0.0574067	0	inf	1		1445	79.121	12.81	0.00177815	-62.893	0.442811	0	23.8451	1		326	112.364	45.7158	-0.00392543	145.627	0.335867	0	12.5788	1
1781	14.6681	17.4544	-0.00665906	249.253	0.0660425	0	33.5474	1		4158	90.9081	6.82436	-0.0274857	989.379	0.04286	0	16.4911	1		2657	42.0665	18.5183	-0.00403294	150.185	0.216249	0	15.4011	1		1449	98.8687	26.1748	-0.006314	254.33	0.118313	0	8.38287	1		327	112.785	24.0918	-0.00703767	277.591	0.154392	0	21.6281	1
1784	99.4106	12.2612	-0.00694625	260.02	0.0770471	0	11.5329	1		4166	39.2012	20.0413	0.00139259	-48.7043	0.418412	0	76.2327	1		2660	70.2039	26.3566	-0.00880238	352.418	0.0851022	0	22.562	1		1451	62.2784	15.9922	0.00280981	-106.434	0.343859	0	37.9808	1		327	104.847	57.6795	-0.00657406	257.933	0.20483	0	8.81055	1
1785	90.0117	18.9446	-0.00708437	265.198	0.0762643	0	11.5329	1		4167	115.184	26.2121	-0.0353817	1274.03	0.037516	0	76.2327	1		2660	89.1009	14.0299	-0.00636138	248.915	0.104877	0	22.2057	1		1454	106.698	23.1793	0.00273292	-103.189	0.35791	0	8.38287	1		328	102.052	70.6607	-0.0185655	766.392	0.073488	0	9.67421	1
1788	66.1805	19.1366	-0.00715128	267.707	0.0671263	0	18.5958	1		4173	41.4539	16.6287	-0.0204958	737.389	0.0461589	0	inf	1		2660	108.031	25.6371	-0.137798	5822.04	0.0284434	0	16.8622	1		1460	60.7035	21.1017	-0.00220621	80.9594	0.402727	0	6.04145	1		328	83.8378	53.0689	-0.00549458	212.161	0.288916	0	8.62971	1
1789	48.4147	24.6304	-0.00680536	254.738	0.0621738	0	18.5958	1		4181	76.6868	23.9282	-0.0370643	1334.69	0.0405435	0	63.4741	1		2662	27.8642	12.5611	-0.00585627	227.498	0.132246	0	15.4011	1		1462	64.2135	26.0189	-0.00196034	70.5822	0.382882	0	6.04145	1		329	87.8978	12.1614	-0.00601515	234.235	0.406519	0	5.07688	1
1790	33.9894	7.42029	-0.00743436	278.321	0.0701178	0	22.4561	1		4185	13.9689	14.1594	-0.0190452	685.091	0.0572017	0	63.4741	1		2663	112.136	9.28218	-0.00510564	195.67	0.192946	0	16.8622	1		1463	111.727	12.3225	-0.00690633	279.329	0.114672	0	6.57959	1		329	82.9342	13.228	-0.00571608	221.553	0.437524	0	5.07688	1
1791	102.04	8.85209	-0.00718431	268.946	0.0719045	0	10.9802	1		4190	99.9222	18.2159	-0.007011	251.252	0.0800647	0	27.6489	1		2668	79.9311	24.3302	-0.0271273	1129.43	0.029312	0	28.611	1		1467	106.595	6.89699	-0.00670932	271.014	0.157266	0	4.72733	1		330	79.5525	26.5623	-0.00757189	300.243	0.145845	0	5.8288	1
1792	95.8618	17.9294	-0.00746145	279.336	0.110509	0	10.9802	1		4193	73.8741	8.94424	-0.00676915	242.533	0.0767105	0	27.6489	1		2670	27.395	18.329	-0.00666574	261.821	0.0714898	0	11.3139	1		1467	111.076	18.8698	-0.00204823	74.2914	0.403859	0	6.57959	1		330	48.5867	38.0281	-0.00603106	234.909	0.195774	0	17.3481	1
1793	119.185	11.9415	-0.00765486	286.588	0.0768966	0	17.4217	1		4199	66.654	11.047	-0.00666424	238.751	0.0745272	0	18.7201	1		2671	108.533	25.0574	-0.00470663	178.751	0.213134	0	15.5481	1		1468	98.8711	23.6155	-0.00560265	224.307	0.251994	0	13.0949	1		331	114.763	72.3483	-0.00702595	277.094	0.29517	0	7.84217	1
1804	119.878	5.82265	-0.00669149	250.468	0.0875996	0	13.182	1		4204	85.3647	10.4513	-0.0152296	547.538	0.0441498	0	18.7201	1		2672	111.986	9.89748	-0.00245618	83.3281	0.298565	0	15.5481	1		1472	101.868	6.94808	0.00208947	-76.0322	0.439625	0	4.72733	1		331	110.425	65.8151	-0.00701564	276.657	0.253413	0	7.84217	1
1805	37.8396	9.5564	-0.011245	421.189	0.0628869	0	17.4862	1		4216	66.8845	15.7145	-0.0142756	513.144	0.0747907	0	inf	1		2673	36.6631	11.8399	-0.00658247	258.29	0.0825686	0	11.3139	1		1475	115.068	8.57706	-0.00697002	282.017	0.115365	0	13.3004	1		332	46.2289	8.27325	-0.0066883	262.777	0.237253	0	9.66534	1
1805	108.579	12.6121	-0.00688414	257.691	0.0763179	0	13.182	1		4235	27.2016	8.76364	-0.00230719	81.676	0.219499	0	inf	1		2679	33.4665	23.1977	-0.00763161	302.775	0.0511856	0	55.1537	1		1477	10.2034	15.963	-0.00616463	248.025	0.145277	0	6.15237	1		332	20.4949	12.3925	0.00429296	-161.211	0.279564	0	20.0983	1
1805	41.4967	26.656	-0.00709073	265.437	0.083249	0	17.4862	1		4247	73.6705	23.5867	-0.00704269	252.394	0.0891772	0	inf	1		2681	85.9198	6.15138	-0.0066988	263.222	0.0858237	0	55.1537	1		1487	58.6905	21.0502	-0.00785833	319.509	0.177513	0	10.1021	1		333	101.26	41.9252	0.0767146	-3232.01	0.111086	0	13.7352	1
1808	69.7726	15.6388	-0.00711162	266.22	0.0665871	0	13.0578	1		4258	108.374	12.4852	-0.0143493	515.801	0.0512678	0	inf	1		2685	19.9437	6.2878	-0.00625521	244.413	0.0880368	0	16.3482	1		1490	48.7252	22.7072	-0.00645514	260.287	0.156764	0	10.1021	1		334	14.2608	55.3562	-0.00657693	258.055	0.182737	0	6.04412	1
1808	81.1147	22.109	-0.00718316	268.902	0.0619781	0	13.0578	1		4271	117.978	17.5331	-0.0468442	1687.27	0.0457768	0	52.1549	1		2686	24.0924	22.1009	-0.00641357	251.128	0.0765172	0	16.3482	1		1494	97.9423	8.97391	-0.00225068	82.8359	0.319899	0	16.0771	1		334	55.8017	9.60745	-0.00743442	294.414	0.147564	0	9.66534	1
1814	78.8126	18.5311	-0.00665586	249.133	0.0782208	0	46.5567	1		4275	65.8237	17.3382	-0.00218744	77.3589	0.276656	0	52.1549	1		2688	51.4251	27.1458	-0.00311881	111.425	0.238685	0	27.7944	1		1496	43.5915	25.1418	-0.00805718	327.901	0.148909	0	11.7305	1		335	87.5291	42.2621	-0.00856322	342.277	0.117293	0	13.7352	1
1819	34.0526	5.72232	-0.00709272	265.512	0.06495	0	46.5567	1		4285	104.352	21.0172	-0.00798771	286.462	0.0716431	0	inf	1		2690	111.445	8.60973	-0.0057807	224.293	0.11389	0	12.7939	1		1497	80.7663	6.28913	0.0019737	-71.1462	0.3706	0	11.2088	1		335	95.5024	8.90448	-0.00652256	255.749	0.31076	0	18.0885	1
1824	114.786	14.7906	-0.0078399	293.525	0.069169	0	39.3595	1		4316	82.7529	24.6301	-0.0141385	508.201	0.0506479	0	67.242	1		2693	114.879	20.9343	-0.0139267	569.698	0.0380231	0	12.7939	1		1497	84.0206	17.0151	0.00254805	-95.3866	0.30764	0	11.2088	1		336	7.24855	36.9771	-0.00768521	305.048	0.266684	0	9.51699	1
1825	76.7177	24.7889	-0.00725662	271.657	0.068033	0	8.80213	1		4321	15.7758	18.6677	-0.00140181	49.0366	0.443147	0	24.6544	1		2702	17.8248	17.9152	-0.0068192	268.327	0.0557987	0	inf	1		1500	14.2357	19.7174	0.00204777	-74.2722	0.384329	0	8.83691	1		336	9.28053	58.7808	-0.0038818	143.777	0.446001	0	6.04412	1
1829	67.9734	25.7968	-0.008309	311.113	0.0690651	0	8.80213	1		4324	40.2132	21.931	-0.021731	781.916	0.0478902	0	24.6544	1		2708	54.1789	11.2134	-0.00683496	268.996	0.0829915	0	18.5672	1		1501	55.3154	25.5356	-0.00559154	223.838	0.157159	0	11.7305	1		337	61.0337	69.2507	-0.019606	810.507	0.0781408	0	8.66896	1
1832	80.6425	12.5515	-0.00741064	277.431	0.0612728	0	18.3288	1		4347	59.3217	20.9535	0.00164022	-57.6315	0.361797	0	inf	1		2708	25.8354	21.9066	-0.00643206	251.912	0.0669909	0	12.6395	1		1504	20.6867	13.6779	0.00176187	-62.2056	0.463141	0	8.83691	1		337	102.976	72.1999	-0.00490347	187.097	0.408306	0	19.6937	1
1833	6.01118	13.6562	-0.00647663	242.413	0.194654	0	63.1404	1		4362	67.1317	17.3057	-0.00220392	77.9533	0.283264	0	15.2951	1		2711	35.8535	14.1997	-0.00307747	109.672	0.199642	0	12.6395	1		1510	81.4983	13.7496	-0.0143532	593.626	0.0738816	0	34.9793	1		338	20.2787	57.8799	-0.00568314	220.157	0.268178	0	5.69932	1
1844	109.597	19.1147	-0.00720667	269.784	0.0815121	0	8.76186	1		4366	82.4216	16.9055	0.00304704	-108.348	0.219175	0	15.2951	1		2713	86.2445	24.3429	-0.00714214	282.021	0.0694442	0	34.6495	1		1514	21.6219	17.0971	-0.00189406	67.7849	0.447629	0	59.8145	1		338	53.0874	72.7156	-0.00486262	185.365	0.447173	0	8.66896	1
1844	27.0207	5.82563	-0.00385134	143.984	0.136355	0	78.5672	1		4369	42.214	22.6875	-0.0205478	739.262	0.0475223	0	40.6213	1		2721	63.108	23.4977	-0.00685266	269.746	0.0534451	0	19.977	1		1515	115.677	21.1883	-0.00673579	272.132	0.0978959	0	14.5984	1		339	112.503	15.084	-0.00649754	254.689	0.200161	0	8.75747	1
1846	103.189	25.0907	-0.00670672	251.04	0.136929	0	8.76186	1		4373	82.4802	16.9062	-0.00212603	75.1452	0.297093	0	40.6792	1		2723	82.7493	19.8505	-0.00786428	312.641	0.0681181	0	19.977	1		1516	103.106	13.7681	-0.00664354	268.238	0.122606	0	14.5984	1		339	39.7514	26.7128	-0.0108032	437.256	0.190185	0	18.0277	1
1847	116.432	9.41836	-0.00692859	259.358	0.0762064	0	11.8634	1		4379	116.555	6.00038	-0.00882372	316.601	0.0653164	0	44.8385	1		2730	84.232	19.4488	-0.0457324	1918.31	0.026724	0	33.698	1		1526	19.2531	26.0924	-0.00668848	270.135	0.138806	0	29.4144	1		339	16.3768	34.285	-0.00629634	246.157	0.265355	0	9.51699	1
1854	72.599	6.79195	-0.00767098	287.192	0.273153	0	5.8814	1		4380	71.7178	5.69627	-0.00773466	277.34	0.0657056	0	43.4446	1		2731	34.8035	9.02099	-0.00615093	239.992	0.07876	0	24.8318	1		1527	45.1397	12.1251	-0.0192623	800.815	0.0359609	0	29.4144	1		341	115.081	6.71488	-0.00623654	243.622	0.213217	0	8.75747	1
1855	78.4548	7.33977	-0.00766797	287.079	0.294331	0	5.8814	1		4385	30.569	19.6322	-0.016262	584.755	0.0469732	0	43.4446	1		2739	32.4402	21.8749	-0.00720076	284.506	0.0605901	0	62.1453	1		1527	110.919	24.2707	-0.00760436	308.79	0.0873191	0	34.6513	1		341	83.3998	70.0514	-0.00601117	234.066	0.223488	0	7.97723	1
1856	73.5474	13.669	-0.00800125	299.575	0.204262	0	6.94213	1		4407	81.2447	15.9643	0.00105729	-36.6163	0.490153	0	16.0332	1		2744	114.081	9.17855	-0.00721926	285.291	0.0915618	0	21.1568	1		1536	55.1932	26.0819	0.00351258	-136.095	0.193039	0	35.4355	1		341	25.3302	43.0237	-0.00592625	230.465	0.317363	0	4.7031	1
1858	9.06881	7.13683	-0.00694379	259.928	0.0786585	0	33.9431	1		4418	26.678	9.7101	-0.025964	934.518	0.0238967	0	inf	1		2747	19.6256	23.3371	-0.00646912	253.483	0.0709264	0	95.511	1		1541	9.9682	8.05576	-0.00702694	284.419	0.134599	0	18.7954	1		342	73.134	38.9129	-0.0126957	517.5	0.169436	0	16.2987	1
1858	67.7036	26.7717	-0.00729407	273.061	0.0611636	0	14.3468	1		4425	36.0112	15.6464	0.00167994	-59.0632	0.349538	0	18.9685	1		2754	26.4934	27.0376	-0.00649564	254.608	0.0630712	0	inf	1		1541	19.8151	24.0653	-0.00666123	268.985	0.0913817	0	18.7954	1		342	29.8566	51.9503	-0.0064087	250.922	0.297358	0	10.0086	1
1860	88.8034	6.57026	-0.00720409	269.687	0.0694175	0	10.3771	1		4426	17.7927	10.3653	-0.00640909	229.552	0.0663643	0	18.9685	1		2771	111.152	15.3353	-0.00692982	273.018	0.0859996	0	6.13684	1		1542	74.1961	26.9595	-0.00233622	86.4465	0.339446	0	18.6951	1		342	76.0746	73.2102	-0.00639226	250.224	0.360517	0	7.97723	1
1861	42.0672	15.0894	-0.00704671	263.787	0.0623677	0	28.1727	1		4436	13.9617	12.8441	0.00195318	-68.914	0.309358	0	12.1719	1		2771	70.6651	24.1747	-0.00215583	70.5927	0.347872	0	41.4402	1		1544	55.5285	25.9458	-0.00307658	117.693	0.28939	0	18.6951	1		344	118.957	40.3354	-0.00677704	266.54	0.399375	0	26.0632	1
1863	73.1392	8.70975	-0.00724886	271.366	0.070877	0	15.8096	1		4440	88.3977	14.981	-0.00680891	243.966	0.0710715	0	26.5797	1		2776	112.007	9.25837	-0.00351925	128.404	0.181644	0	6.13684	1		1546	107.613	27.285	-0.00645297	260.195	0.195318	0	33.4188	1		344	60.0198	70.4489	-0.0137289	561.312	0.0763459	0	16.2905	1
1869	51.9767	15.5849	-0.00646778	242.081	0.0898245	0	8.19358	1		4440	114.543	19.7694	-0.00735101	263.509	0.0601753	0	26.5797	1		2783	110.677	8.62021	0.00232147	-77.6163	0.287684	0	27.1564	1		1552	42.1223	24.6281	0.00231432	-85.5222	0.41716	0	13.017	1		345	46.562	55.2645	-0.104198	4397.37	0.0471831	0	17.031	1
1870	68.7161	14.8888	-0.00710993	266.157	0.0738346	0	7.96828	1		4440	26.1324	13.022	-0.001436	50.269	0.467772	0	12.1719	1		2786	48.9467	9.03836	-0.00658758	258.506	0.0771933	0	28.8734	1		1556	90.0669	11.0657	-0.00326319	125.57	0.242111	0	15.8842	1		345	21.096	45.0707	-0.0111468	451.825	0.147998	0	4.7031	1
1874	44.1916	18.1396	-0.0153053	573.421	0.0447163	0	8.19358	1		4461	56.2475	20.6611	-0.0141667	509.22	0.0493933	0	inf	1		2791	72.6008	25.5961	-0.0291077	1213.4	0.032861	0	21.0622	1		1558	38.947	12.8752	-0.00267331	100.673	0.272273	0	9.08891	1		345	6.77683	41.0542	-0.0127849	521.284	0.260833	0	14.8718	1
1874	75.4817	19.0983	-0.00735795	275.456	0.0956821	0	7.96828	1		4467	58.9706	6.82229	-0.00163726	57.5248	0.405069	0	11.926	1		2793	51.5918	27.0928	-0.00602467	234.638	0.0670986	0	21.0622	1		1560	105.635	14.2186	-0.00282339	107.008	0.305726	0	10.0246	1		346	37.8351	19.8421	-0.00651014	255.223	0.140433	0	9.78605	1
1874	11.5791	24.4035	-0.00668503	250.227	0.0706737	0	24.9417	1		4470	70.8738	6.08483	-0.00916701	328.977	0.0646831	0	11.926	1		2801	43.3897	20.441	-0.00748999	296.77	0.0584489	0	17.4683	1		1561	33.1274	19.8566	0.00182968	-65.0677	0.359433	0	9.08891	1		346	65.5213	6.67854	-0.168305	7115.58	0.055102	0	12.78	1
1875	53.2278	19.8295	-0.00700715	262.303	0.131912	0	9.19293	1		4490	43.3921	9.02137	-0.00768958	275.715	0.0559349	0	27.6868	1		2801	60.4943	16.8948	-0.00702056	276.865	0.0570867	0	17.4683	1		1562	57.9776	6.98693	0.00267398	-100.702	0.271481	0	19.9207	1		346	28.2547	21.838	-0.00616128	240.431	0.389604	0	4.95447	1
1876	35.1436	16.2299	-0.00630342	235.919	0.11707	0	9.24737	1		4490	70.2709	15.6614	-0.0440555	1586.73	0.0474202	0	27.6868	1		2803	93.2169	24.2585	-0.00916242	367.684	0.0376503	0	33.541	1		1563	97.472	8.39979	-0.00271084	102.257	0.311712	0	10.0246	1		347	119.748	69.6698	-0.00694151	273.514	0.179113	0	27.0314	1
1883	70.2495	23.808	-0.00696539	260.738	0.0805204	0	inf	1		4496	119.221	14.0734	-0.0465767	1677.62	0.0445488	0	inf	1		2808	20.9022	11.1379	-0.00649956	254.774	0.0623092	0	30.3687	1		1575	108.522	25.7205	0.00199294	-71.9581	0.410537	0	22.5548	1		347	58.6387	22.9468	-0.00675071	265.424	0.220909	0	12.909	1
1889	81.8058	13.1946	-0.00730458	273.455	0.0876294	0	13.2895	1		4504	81.6703	12.0052	-0.007528	269.89	0.069219	0	inf	1		2811	51.0313	14.9452	-0.0063704	249.297	0.0843691	0	30.3687	1		1583	52.3978	13.8594	0.00158118	-54.5797	0.460975	0	11.5336	1		347	22.9601	28.3127	-0.00685818	269.98	0.317076	0	7.40358	1
1891	48.9263	7.04717	-0.00712273	266.637	0.0724797	0	20.7569	1		4517	14.6523	14.6799	-0.0119094	427.843	0.0504917	0	28.3374	1		2811	115.91	12.0962	-0.00715966	282.763	0.0639913	0	28.7838	1		1585	17.8314	21.6539	-0.00582673	233.764	0.129098	0	12.9004	1		347	87.805	46.013	-0.00650238	254.894	0.201943	0	9.71934	1
1892	116.829	10.9588	-0.00744948	278.887	0.0738207	0	35.0949	1		4517	42.806	17.9019	-0.0312719	1125.87	0.0460577	0	28.3374	1		2812	87.2132	14.3368	-0.00667924	262.393	0.055809	0	18.2601	1		1589	29.0257	15.2424	-0.00199913	72.2192	0.406298	0	12.9004	1		348	66.1031	33.4789	-0.0130418	532.175	0.0977519	0	12.909	1
1892	68.1654	25.4831	-0.00684272	256.139	0.0695524	0	17.769	1		4525	75.71	23.3217	-0.0486444	1752.16	0.0449438	0	inf	1		2817	71.7432	24.0379	-0.0592162	2490.05	0.0258936	0	18.2601	1		1590	70.1129	5.76094	0.00249539	-93.164	0.35947	0	16.6837	1		348	92.7169	69.6413	-0.0056338	218.064	0.21569	0	24.1335	1
1892	69.6703	7.77792	-0.00631099	236.203	0.0772121	0	13.2895	1		4543	21.9043	10.1397	-0.00187624	66.14	0.315838	0	inf	1		2817	111.814	9.18534	-0.00217033	71.2077	0.360577	0	25.1345	1		1591	59.5093	18.6415	0.00194682	-70.0115	0.397248	0	16.6837	1		349	23.3858	20.9214	-0.009394	377.503	0.260511	0	4.95447	1
1894	14.083	5.53682	-0.00702568	262.998	0.0655081	0	34.876	1		4555	82.0739	10.7248	-0.0150471	540.958	0.0462823	0	inf	1		2818	12.7775	13.1303	-0.00693341	273.17	0.067916	0	59.9661	1		1597	100.211	15.6374	0.00193773	-69.6281	0.373431	0	45.5836	1		349	52.7638	7.43623	-0.00527871	203.008	0.217126	0	12.78	1
1904	36.2239	18.2458	-0.00716553	268.241	0.073058	0	inf	1		4563	85.7815	5.68075	-0.0198456	713.946	0.0439065	0	inf	1		2823	113.193	17.9097	-0.00710621	280.497	0.0856394	0	9.12575	1		1600	54.6718	17.6561	-0.0164783	683.317	0.0732443	0	45.5836	1		350	53.0261	72.3727	0.00415434	-155.333	0.394309	0	7.21508	1
1917	112.756	7.40261	-0.00782432	292.941	0.0727543	0	27.3095	1		4570	89.6524	8.42144	-0.00706082	253.048	0.0597106	0	inf	1		2823	111.677	8.91077	0.00342438	-124.382	0.283034	0	9.12575	1		1605	101.854	17.6331	-0.0092251	377.194	0.0734706	0	34.3957	1		351	28.8322	55.758	-0.162104	6852.64	0.0863631	0	15.7531	1
1918	87.7773	18.4418	-0.00721004	269.91	0.0732649	0	27.3095	1		4576	48.5563	12.3506	-0.00672927	241.095	0.097184	0	8.71514	1		2829	105.32	7.18667	-0.0071235	281.23	0.0816154	0	16.4556	1		1618	43.8646	17.3073	-0.00635737	256.16	0.153923	0	54.4516	1		352	91.1451	19.6917	-0.00689362	271.483	0.12652	0	10.0813	1
1923	54.3963	6.51216	-0.0071009	265.818	0.0690387	0	25.4528	1		4577	100.21	24.7532	-0.00678158	242.981	0.0876339	0	53.1221	1		2829	105.49	23.6414	-0.00706541	278.767	0.0704871	0	16.4556	1		1618	98.2486	20.0175	-0.0127053	524.075	0.0516769	0	54.4516	1		352	78.1845	44.6299	-0.00324844	116.921	0.381436	0	9.71934	1
1927	22.1692	17.1066	-0.0068842	257.694	0.285808	0	8.11451	1		4581	40.7752	16.2759	-0.00729919	261.641	0.0837436	0	8.71514	1		2832	24.9082	17.375	-0.0071299	281.502	0.0619769	0	80.8251	1		1629	14.4295	15.2911	-0.0112791	463.885	0.0761777	0	6.62514	1		353	6.68895	17.8541	-0.00595389	231.637	0.189986	0	16.9762	1
1928	28.9516	5.87197	-0.00460904	172.392	0.159417	0	13.1231	1		4591	36.0778	23.9594	-0.0206826	744.122	0.0460615	0	inf	1		2838	85.5324	25.7209	-0.00663243	260.408	0.0704535	0	inf	1		1631	92.9244	10.1035	-0.0022187	81.4865	0.477761	0	9.86046	1		353	108.577	26.6123	-0.00702855	277.204	0.256988	0	8.78766	1
1928	80.9285	7.98792	-0.00730835	273.596	0.0701233	0	24.3265	1		4619	39.1607	19.9383	0.00131323	-45.8432	0.432097	0	inf	1		2851	54.3003	20.3478	-0.00708555	279.621	0.0626434	0	inf	1		1634	13.8535	21.8911	-0.00211704	77.1957	0.377824	0	6.62514	1		353	100.085	24.3512	-0.00640895	250.932	0.200307	0	8.78766	1
1928	16.0793	11.744	-0.00696123	260.582	0.227656	0	8.11451	1		4625	55.1146	22.1389	-0.00128096	44.6799	0.446776	0	16.0466	1		2859	48.2123	20.5064	-0.0135636	554.303	0.12496	0	27.9071	1		1635	102.658	11.6819	0.00281719	-106.746	0.380292	0	9.86046	1		354	73.7693	66.3194	-0.00701406	276.59	0.145893	0	15.6351	1
1928	19.4487	24.9517	-0.00717848	268.727	0.116686	0	8.30348	1		4629	44.2088	10.3679	-0.00747025	267.808	0.0729046	0	16.0466	1		2863	21.8658	11.305	-0.00634215	248.1	0.10067	0	27.9071	1		1636	38.8727	6.48759	0.00269705	-101.675	0.304128	0	7.72372	1		354	73.969	10.3537	-0.0133312	544.449	0.119433	0	8.22077	1
1928	116.56	26.263	-0.0064423	241.126	0.069775	0	15.7712	1		4634	19.1302	8.77191	-0.00658711	235.97	0.0842961	0	25.1293	1		2865	61.3828	16.2171	-0.00729596	288.543	0.0660444	0	7.58343	1		1638	40.9327	13.9315	0.00252826	-94.5516	0.29113	0	7.72372	1		354	86.1707	34.3337	-0.00482449	183.748	0.307293	0	13.0304	1
1929	103.013	18.1886	-0.00763049	285.674	0.0577001	0	15.7712	1		4643	119.596	7.8456	-0.00851238	305.377	0.0580678	0	68.9522	1		2868	68.1261	12.7477	-0.0068148	268.141	0.0945111	0	7.58343	1		1643	45.0659	26.8149	-0.00601288	241.621	0.0892324	0	13.5301	1		355	112.198	60.7652	-0.0143963	589.609	0.0869176	0	22.0252	1
1930	44.8086	18.9975	-0.00729478	273.088	0.0583845	0	20.5846	1		4645	51.6908	19.8152	-0.0365197	1315.06	0.0473442	0	68.9522	1		2871	76.0532	9.34356	-0.00675498	265.605	0.0624647	0	8.62716	1		1643	96.2618	17.7062	-0.00680792	275.176	0.0919262	0	31.2448	1		356	30.27	10.4333	-0.0260687	1084.54	0.0571225	0	12.283	1
1937	22.3234	12.1553	-0.0066938	250.555	0.0701745	0	16.2766	1		4656	104.663	18.5104	-0.00769184	275.796	0.0680218	0	inf	1		2877	8.27914	25.166	-0.00635492	248.641	0.0689592	0	109.828	1		1644	57.4659	6.52889	-0.00498661	198.307	0.140443	0	10.8377	1		356	8.31536	60.1473	-0.00606905	236.52	0.164387	0	18.9366	1
1941	37.1386	18.8961	-0.00885515	331.59	0.0541759	0	16.2766	1		4698	46.0489	26.5433	-0.0629773	2268.87	0.0505284	0	37.0916	1		2882	116.592	6.9837	-0.00764398	303.299	0.165078	0	8.17766	1		1645	65.2265	14.0939	0.00220472	-80.8962	0.403826	0	10.8377	1		356	43.5896	61.2699	0.00508093	-194.622	0.253674	0	15.7531	1
1942	59.3701	13.8367	-0.00696466	260.71	0.0726985	0	19.8985	1		4699	9.52715	20.0665	-0.00602085	215.556	0.0885196	0	37.0916	1		2886	116.377	15.1585	-0.007027	277.139	0.100757	0	8.17766	1		1649	75.7536	20.0895	-0.00706895	286.192	0.0957151	0	9.64313	1		357	66.1486	7.81919	0.005838	-226.723	0.317291	0	7.17661	1
1943	116.617	27.2377	-0.00688542	257.739	0.0863519	0	58.7943	1		4709	45.3538	25.5439	-0.00470647	168.172	0.195899	0	22.3521	1		2892	79.1543	23.1488	-0.00725748	286.911	0.0841012	0	35.4175	1		1650	58.6242	22.9632	-0.00394538	154.362	0.214413	0	11.0569	1		357	11.3065	41.4484	-0.00517313	198.531	0.265242	0	18.9366	1
1945	19.0359	10.7391	-0.00674678	252.541	0.0709274	0	19.8556	1		4710	65.8109	16.537	0.0024623	-87.2679	0.212188	0	13.2108	1		2895	111.519	8.76393	-0.0038038	140.47	0.17624	0	10.9536	1		1654	84.8815	16.9796	-0.00691407	279.656	0.124343	0	9.64313	1		358	69.2996	51.3369	-0.00619359	241.801	0.161631	0	15.3678	1
1947	39.5394	15.4784	-0.00705214	263.99	0.0727374	0	19.8985	1		4713	74.2471	26.7033	-0.00693095	248.366	0.0738167	0	13.2108	1		2898	120.915	14.3934	-0.00694895	273.829	0.0686557	0	10.9536	1		1655	43.1275	20.8979	0.0022668	-83.5165	0.319147	0	15.6337	1		359	62.4421	37.584	-0.0141725	580.119	0.0787817	0	15.3678	1
1958	33.3213	20.87	-0.00664104	248.577	0.0714859	0	28.2969	1		4725	83.0607	13.5775	-0.0187422	674.169	0.0558714	0	4.81253	1		2900	69.938	20.4382	-0.00670264	263.385	0.0789677	0	12.6912	1		1656	58.7931	22.9028	-0.00293753	111.825	0.261763	0	15.7933	1		359	100.814	41.8549	-0.0152586	626.17	0.107722	0	15.7967	1
1963	84.4842	12.9004	-0.00704694	263.795	0.0616739	0	27.0276	1		4730	83.4684	8.7823	-0.0398124	1433.76	0.0626229	0	4.81253	1		2902	48.2827	12.5015	0.00150541	-43.0138	0.374908	0	10.7147	1		1663	28.3835	17.9065	-0.00701611	283.963	0.0786315	0	31.0188	1		360	21.7904	19.3197	-0.00605111	235.759	0.243459	0	6.18772	1
1963	111.402	10.4663	-0.00743411	278.311	0.0748643	0	27.0276	1		4732	26.1888	25.978	0.00568033	-203.28	0.129603	0	59.805	1		2903	21.5795	9.20663	-0.00671985	264.115	0.0511797	0	26.9058	1		1665	58.9095	23.4133	0.00326481	-125.638	0.29915	0	31.0188	1		361	108.477	7.60298	-0.00638782	250.036	0.163978	0	13.6297	1
1969	95.4152	17.7626	-0.00708444	265.201	0.0763237	0	40.8951	1		4743	38.4852	6.73445	-0.00332889	118.509	0.135988	0	17.1969	1		2904	57.4853	17.9895	-0.00225051	74.6074	0.243431	0	10.7147	1		1672	65.269	16.6198	-0.0119559	492.447	0.0658255	0	14.6459	1		362	45.7163	31.2119	-0.00705036	278.129	0.279864	0	8.73203	1
1970	54.8301	22.7888	-0.00721491	270.093	0.0602398	0	15.6108	1		4747	86.0938	7.96062	-0.0414944	1494.4	0.0628039	0	31.4735	1		2906	104.239	10.5159	-0.027967	1165.03	0.0293497	0	17.7911	1		1676	79.8649	17.8286	-0.00167709	58.6277	0.436228	0	14.6459	1		362	60.1985	11.8316	-0.00710696	280.529	0.150029	0	7.17661	1
1971	6.40587	20.5664	-0.00706167	264.348	0.0663507	0	48.2402	1		4754	47.2444	6.38108	-0.0262242	943.9	0.0433946	0	38.1563	1		2909	33.0938	13.8924	-0.0134576	549.809	0.0346944	0	23.7379	1		1677	91.8722	27.1093	-0.00231201	85.4245	0.354282	0	15.1759	1		362	120.596	13.8398	-0.00699788	275.904	0.136296	0	13.6297	1
1973	52.7894	7.31201	-0.00700563	262.246	0.133174	0	15.6108	1		4755	85.3953	7.0173	-0.0060393	216.221	0.123359	0	38.1563	1		2910	86.5492	8.61703	-0.00723852	286.108	0.0742837	0	17.7911	1		1692	57.7387	6.45258	0.00476107	-188.788	0.164946	0	7.91235	1		363	42.5227	65.5285	-0.00408222	152.275	0.33676	0	15.966	1
1975	81.3922	17.1219	-0.00671891	251.496	0.0725474	0	8.16912	1		4766	98.7757	14.8727	-0.00158013	55.465	0.418251	0	inf	1		2913	9.88059	8.9292	-0.00624701	244.066	0.0807954	0	23.7379	1		1693	55.5729	24.6361	0.00199981	-72.248	0.345017	0	11.8493	1		363	27.886	18.2561	-0.00605925	236.104	0.342645	0	4.12827	1
1977	65.8438	24.1639	-0.00731708	273.924	0.15407	0	6.02258	1		4775	83.6198	10.1139	-0.00186306	65.6651	0.377439	0	inf	1		2916	120.819	20.7327	-0.0061919	241.729	0.0836321	0	111.565	1		1697	120.368	15.8275	-0.00619274	249.212	0.153788	0	6.3636	1		363	16.9814	42.739	-0.0124875	508.673	0.0817212	0	11.9413	1
1978	90.6641	9.50424	-0.00694069	259.812	0.0496606	0	11.9999	1		4781	43.3459	11.7327	-0.0383786	1382.07	0.0471762	0	14.5378	1		2924	93.041	11.432	-0.00619516	241.867	0.0877386	0	23.6504	1		1697	53.3047	13.0059	0.00226413	-83.4038	0.290521	0	7.91235	1		363	108.614	67.6187	-0.00791129	314.634	0.21697	0	6.46215	1
1979	22.0502	6.53649	-0.00754334	282.407	0.0744235	0	29.624	1		4783	57.2636	7.53226	-0.00236142	83.6312	0.350306	0	14.5378	1		2924	8.5653	19.0805	-0.00641019	250.985	0.08659	0	84.8212	1		1703	11.8239	19.254	-0.0141304	584.224	0.0615577	0	35.6531	1		364	28.7077	44.995	-0.0072866	288.146	0.141265	0	11.9413	1
1979	83.1231	25.1056	-0.0103968	389.39	0.0494401	0	8.16912	1		4788	28.1154	15.4582	-0.00919127	329.852	0.057539	0	30.2066	1		2926	116.145	16.487	-0.00717881	283.575	0.0689478	0	16.6245	1		1704	91.8952	27.0039	0.00255019	-95.477	0.324339	0	45.6217	1		365	113.213	72.1583	-0.00695055	273.897	0.317742	0	6.46215	1
1980	65.4254	18.1559	-0.007411	277.445	0.113053	0	6.02258	1		4802	110.055	19.3346	-0.00712363	255.312	0.0736814	0	inf	1		2930	99.644	18.5106	-0.00638435	249.889	0.0955143	0	16.6245	1		1705	47.4008	16.9247	-0.00651833	262.954	0.111342	0	35.6531	1		366	98.4501	44.5921	-0.0155723	639.473	0.0782287	0	13.6662	1
1980	48.6176	19.6422	-0.00669052	250.432	0.0613116	0	16.8734	1		4808	51.0073	19.3353	-0.0144403	519.083	0.0477472	0	inf	1		2940	69.4548	24.3598	-0.00193972	61.4293	0.338729	0	inf	1		1713	44.9508	6.03136	-0.0103075	422.877	0.0615341	0	18.179	1		366	42.1903	23.2235	-0.0067687	266.186	0.169925	0	8.73203	1
1986	107.201	6.07801	-0.00721222	269.992	0.127285	0	15.1572	1		4814	86.1259	9.84224	-0.00720585	258.276	0.0943304	0	66.5133	1		2954	107.893	15.949	-0.00654033	256.503	0.10382	0	inf	1		1715	115.386	17.7853	-0.00810563	329.946	0.0829583	0	12.7601	1		366	65.9625	47.3221	-0.00709138	279.869	0.127786	0	9.32497	1
1990	96.1304	16.4308	-0.00658413	246.443	0.0982948	0	14.685	1		4818	19.7384	13.9318	-0.00620902	222.34	0.102318	0	66.5133	1		2961	111.535	9.05363	0.00252668	-86.3175	0.295618	0	inf	1		1719	102.765	19.6637	-0.0065692	265.101	0.11121	0	12.7601	1		366	31.8544	17.1183	-0.00530111	203.958	0.310278	0	4.12827	1
1995	44.1824	6.75296	-0.00847731	317.423	0.182899	0	10.405	1		4826	37.3592	9.07309	-0.0137948	495.813	0.050492	0	53.5878	1		2967	17.042	5.67733	-0.00609814	237.754	0.108864	0	inf	1		1720	11.2762	10.2672	-0.00586715	235.47	0.148027	0	22.4457	1		368	120.841	71.7226	-0.00890799	356.896	0.118759	0	7.64074	1
1997	108.979	17.6738	-0.0068796	257.521	0.0824655	0	11.3615	1		4828	90.8699	11.9465	-0.00216647	76.603	0.316084	0	53.5878	1		2974	110.528	8.2099	-0.00630832	246.665	0.138119	0	23.8685	1		1720	32.3238	18.0651	-0.00171817	60.3615	0.479703	0	15.0845	1		368	28.9638	57.0983	-0.00780663	310.196	0.217864	0	12.106	1
1998	34.9878	11.6238	-0.00738568	276.495	0.0717043	0	10.405	1		4851	102.998	14.8807	-0.0146728	527.465	0.0538445	0	22.6832	1		2976	93.1403	24.5617	-0.00723426	285.927	0.0481101	0	23.8685	1		1724	67.7436	5.92099	-0.00259407	97.3288	0.330635	0	11.7047	1		369	50.6337	28.7183	-0.00880899	352.698	0.117594	0	10.0739	1
1998	121.134	21.0416	-0.00719944	269.513	0.0783631	0	12.6123	1		4854	80.5815	18.3492	-0.00706391	253.159	0.0789893	0	22.6832	1		2980	17.4268	10.0366	-0.00709443	279.998	0.207963	0	6.35337	1		1726	6.52595	8.66433	-0.115941	4881.15	0.0667618	0	42.0896	1		369	96.1725	31.1171	-0.00689111	271.376	0.193632	0	8.39118	1
2001	15.7238	24.1894	-0.00845263	316.498	0.0639669	0	22.9999	1		4856	46.1515	9.3875	-0.0534953	1927.04	0.0506344	0	35.5771	1		2981	23.0263	13.0385	-0.00699841	275.926	0.270405	0	6.35337	1		1731	45.8664	23.6264	-0.0142265	588.281	0.0614762	0	8.87956	1		370	88.8377	24.3428	-0.00698773	275.474	0.172449	0	9.15024	1
2001	100.993	25.7547	-0.00737952	276.265	0.0747224	0	11.3615	1		4872	45.7489	10.8647	0.00154773	-54.2972	0.440241	0	10.965	1		2983	121.045	23.793	-0.00208705	67.6763	0.339646	0	98.6066	1		1734	18.8043	14.548	0.00200965	-72.6634	0.359812	0	7.49491	1		370	56.1598	10.7372	-0.00346931	126.287	0.480457	0	8.35359	1
2003	46.9712	9.79478	-0.00744415	278.688	0.0718273	0	12.1221	1		4883	86.9451	7.05358	-0.00246569	87.39	0.335064	0	21.8875	1		2989	113.385	12.533	-0.00689194	271.412	0.140796	0	inf	1		1736	96.2263	6.96769	0.0019495	-70.1248	0.397983	0	53.0438	1		371	61.5218	17.1429	-0.0069391	273.412	0.168737	0	8.35359	1
2006	84.1238	25.9498	-0.027617	1035.02	0.0722435	0	16.8704	1		4885	26.9368	26.193	-0.00172198	60.5789	0.359068	0	42.6584	1		2998	21.3561	26.0912	-0.00719725	284.358	0.0747835	0	inf	1		1738	12.0242	17.7425	-0.00694087	280.787	0.101983	0	7.49491	1		371	118.091	32.6864	-0.00658844	258.543	0.195366	0	5.65101	1
2011	6.24815	5.68488	-0.00738687	276.54	0.273435	0	20.6868	1		4886	69.103	19.7311	-0.00656868	235.306	0.0678369	0	21.8875	1		3010	11.5042	6.94825	-0.00671269	263.812	0.0696392	0	39.382	1		1743	83.5854	7.47481	-0.00226411	83.4028	0.409917	0	20.1727	1		371	74.1833	42.9206	0.00327085	-117.871	0.426697	0	9.32497	1
2011	119.673	20.4683	-0.00751473	281.334	0.0583931	0	35.9693	1		4898	71.3227	15.9177	-0.008002	286.978	0.0655394	0	45.6313	1		3011	49.4191	17.5971	-0.00334917	121.192	0.174659	0	39.382	1		1744	63.4659	6.0109	-0.0125272	516.559	0.0518775	0	20.1727	1		372	80.4779	28.0631	-0.00651424	255.397	0.157349	0	9.15024	1
2015	24.7572	14.9239	-0.00667667	249.913	0.078089	0	20.6868	1		4899	27.0021	26.776	0.0014345	-50.2151	0.440707	0	45.6313	1		3016	101.867	11.847	-0.0371757	1555.49	0.0325967	0	52.762	1		1745	119.1	12.4065	-0.00203101	73.5648	0.394292	0	33.1874	1		372	49.4186	58.449	-0.00647147	253.583	0.183705	0	11.6495	1
2021	73.9673	23.215	-0.00715618	267.891	0.0767396	0	31.1654	1		4923	85.0895	11.472	-0.0226558	815.257	0.0393987	0	8.24788	1		3018	43.2355	25.58	-0.0212982	882.261	0.0294125	0	60.2182	1		1749	86.8569	20.2683	-0.00599473	240.855	0.097574	0	22.853	1		372	76.504	13.083	-0.00298707	105.839	0.417979	0	15.4983	1
2024	101.229	8.11205	-0.00677895	253.748	0.0624773	0	31.1654	1		4926	93.3348	11.2626	-0.00453183	161.876	0.25201	0	8.24788	1		3030	28.6904	5.99249	-0.00673074	264.577	0.0771774	0	31.1529	1		1751	112.836	18.8345	-0.00207907	75.5932	0.435238	0	26.0185	1		374	78.9292	66.3353	-0.0278862	1161.6	0.129553	0	11.082	1
2030	28.9388	23.656	-0.00738356	276.416	0.0772217	0	66.4463	1		4927	36.3708	20.9116	-0.00696189	249.481	0.0797267	0	49.6248	1		3031	54.0738	24.0532	-0.0065487	256.858	0.0734827	0	31.1529	1		1752	64.0042	20.1685	-0.00854508	348.493	0.105286	0	15.6232	1		374	23.0477	64.5343	-0.00725123	286.646	0.150624	0	27.0639	1
2031	92.94	5.79646	-0.00714004	267.286	0.0708731	0	66.4463	1		4945	121.312	18.4093	-0.00722381	258.923	0.0835371	0	38.5354	1		3036	101.776	10.8183	-0.00295724	104.574	0.233692	0	49.5046	1		1756	7.19069	8.88651	-0.00282002	106.865	0.268299	0	57.9229	1		375	111.422	47.0095	-0.00675782	265.725	0.194392	0	14.4075	1
2038	8.88927	5.86118	-0.00682464	255.461	0.0791172	0	9.49097	1		4947	65.0985	7.70786	-0.00686314	245.921	0.0709616	0	23.1077	1		3045	62.1431	25.8979	-0.00672992	264.542	0.157029	0	6.67876	1		1757	86.0843	19.2953	-0.00879349	358.977	0.0749556	0	22.0974	1		375	99.9185	55.6836	-0.00444338	167.589	0.244728	0	14.4075	1
2040	113.748	19.8141	-0.007328	274.333	0.0803326	0	7.79385	1		4953	113.294	27.4436	-0.00745134	267.126	0.0762103	0	inf	1		3046	77.2387	24.4733	-0.00623451	243.536	0.105925	0	8.83519	1		1762	12.8962	7.83815	-0.0129238	533.3	0.0634402	0	64.7846	1		375	30.8886	25.6895	-0.0064863	254.212	0.201603	0	8.9391	1
2042	75.8314	14.906	-0.00702351	262.917	0.0750345	0	32.85	1		4976	21.6253	22.3272	-0.00707922	253.711	0.0724475	0	13.0225	1		3047	68.7453	26.9067	-0.00720459	284.669	0.140179	0	6.67876	1		1766	77.6546	5.99525	-0.00323501	124.38	0.363004	0	64.7846	1		375	59.4663	52.5536	-0.00658077	258.218	0.152137	0	11.6495	1
2042	13.628	14.0845	-0.00689076	257.94	0.0642505	0	9.49097	1		4980	33.624	17.2659	-0.013183	473.757	0.0698701	0	12.5753	1		3048	82.3207	9.62902	-0.00703745	277.582	0.055914	0	12.2098	1		1774	58.2717	22.3711	-0.00199944	72.2325	0.402053	0	10.2677	1		375	112.618	31.2818	-0.00489453	186.718	0.340858	0	5.65101	1
2044	115.839	12.3061	-0.00738149	276.338	0.0930451	0	7.79385	1		4981	44.9862	22.6546	-0.0077849	279.151	0.080995	0	12.5753	1		3050	32.0856	13.2438	-0.00679881	267.463	0.0891155	0	30.7091	1		1775	40.6782	11.7959	-0.00590263	236.968	0.0893649	0	12.8458	1		377	50.7439	74.4702	-0.0137368	561.644	0.148865	0	16.076	1
2045	44.8786	25.908	-0.00724042	271.049	0.0665001	0	25.6763	1		4984	78.9192	20.3217	-0.00711471	254.99	0.0902424	0	34.0131	1		3053	62.7169	15.4291	-0.00688346	271.052	0.0728221	0	8.57587	1		1779	48.004	22.3481	-0.00559036	223.788	0.139656	0	8.73884	1		378	80.9193	34.4968	-0.00713321	281.642	0.240061	0	6.12502	1
2048	14.3697	26.8664	-0.00751984	281.525	0.0693844	0	23.2411	1		5006	30.934	21.0698	-0.00708163	253.798	0.0636655	0	87.0087	1		3053	71.2714	14.8244	-0.00669377	263.009	0.112139	0	8.57587	1		1781	22.2982	6.99202	-0.00615195	247.491	0.166421	0	15.7065	1		378	86.4658	74.46	-0.00331557	119.768	0.494819	0	11.082	1
2050	27.0755	7.40591	-0.0256393	960.87	0.0426684	0	16.3106	1		5007	117.805	16.1836	-0.00818648	293.628	0.0615469	0	87.0087	1		3066	29.4852	15.6461	-0.00633446	247.774	0.201289	0	6.24179	1		1781	17.8057	22.0424	-0.0112963	464.608	0.0644602	0	15.7065	1		381	111.115	49.3764	-0.00675544	265.624	0.192245	0	12.5429	1
2050	91.5653	20.7945	-0.00734684	275.039	0.0776188	0	25.7344	1		5026	115.398	16.4462	-0.014462	519.864	0.0493154	0	inf	1		3068	35.6366	14.5874	-0.00759687	301.302	0.125044	0	6.24179	1		1782	83.3581	7.52335	0.00204807	-74.285	0.451042	0	7.83346	1		382	73.669	47.5755	-0.019444	803.642	0.092468	0	4.42604	1
2055	42.4909	12.7351	-0.00809797	303.201	0.0722135	0	16.3106	1		5033	92.7482	22.3084	-0.014239	511.825	0.0456251	0	11.7592	1		3073	112.057	8.95857	0.00289121	-101.774	0.274231	0	76.6278	1		1783	48.9788	13.6637	-0.0127337	525.274	0.0516833	0	8.73884	1		383	84.0367	39.7692	-0.0243592	1012.05	0.0988128	0	6.12502	1
2066	116.786	25.6982	-0.00716488	268.217	0.129559	0	16.9531	1		5037	82.2789	16.9538	-0.00184939	65.1723	0.314002	0	11.7592	1		3079	98.0044	21.2355	-0.00727577	287.687	0.0638073	0	inf	1		1783	90.8282	9.88168	0.00209358	-76.2055	0.39591	0	7.83346	1		383	109.803	72.4595	0.00257269	-88.2686	0.431893	0	11.6356	1
2069	21.2042	12.4412	-0.00704991	263.907	0.0707131	0	7.09075	1		5050	82.9368	7.25198	-0.00133755	46.7201	0.497345	0	inf	1		3086	8.95517	25.7241	-0.0240651	999.582	0.0370233	0	108.502	1		1784	107.135	25.5924	-0.00620129	249.573	0.151604	0	22.6437	1		384	14.1549	62.0029	-0.0064795	253.924	0.158947	0	29.4276	1
2071	120.154	9.08297	-0.00686571	257	0.0710958	0	16.9531	1		5057	66.4877	17.1642	0.00154276	-54.1179	0.441937	0	inf	1		3087	115.877	7.27773	-0.007141	281.972	0.100829	0	108.502	1		1786	79.6057	14.6396	-0.00597583	240.057	0.297562	0	4.83638	1		384	110.105	18.4039	-0.00698851	275.507	0.206387	0	5.92776	1
2072	47.0966	9.1947	-0.00792238	296.618	0.218212	0	6.74671	1		5066	71.9544	22.3609	-0.00740192	265.345	0.225616	0	9.7559	1		3103	29.1427	20.8008	-0.00628436	245.649	0.0743458	0	inf	1		1789	74.795	15.1371	-0.00951866	389.583	0.16408	0	4.83638	1		384	43.5767	61.4188	-0.00644329	252.388	0.165909	0	14.7894	1
2073	53.2634	11.9314	-0.00728467	272.708	0.232032	0	6.74671	1		5067	66.2792	14.4256	-0.013755	494.377	0.0456406	0	9.7559	1		3110	106.298	25.1216	-0.00701389	276.583	0.0589317	0	8.98041	1		1800	67.2552	5.57359	-0.00296959	113.178	0.263819	0	inf	1		384	98.421	70.0412	-0.0078744	313.07	0.159891	0	11.6356	1
2073	25.431	18.1345	-0.00238798	89.1193	0.346296	0	7.09075	1		5079	11.6041	17.1362	-0.0235779	848.499	0.0830883	0	7.62449	1		3115	97.6517	22.6933	-0.00709273	279.926	0.0748072	0	8.98041	1		1808	49.2458	11.1005	-0.0073046	296.138	0.0998968	0	14.8662	1		385	103.605	26.6637	-0.00815037	324.771	0.25939	0	7.10176	1
2077	106.184	16.9204	-0.0075401	282.285	0.0658066	0	23.8855	1		5083	9.90275	24.5684	-0.0878709	3166.3	0.0483913	0	7.62449	1		3125	42.9214	19.6253	-0.00676342	265.962	0.0710555	0	70.5885	1		1808	101.642	11.8152	-0.0055741	223.102	0.343732	0	8.21675	1		385	34.3621	32.6027	-0.00739894	292.909	0.143294	0	10.1657	1
2079	82.5475	13.48	-0.00723762	270.944	0.0609872	0	23.8855	1		5091	93.7457	24.4422	-0.00695005	249.054	0.0622992	0	inf	1		3127	113.38	15.3536	-0.00864984	345.95	0.0788505	0	70.5885	1		1808	107.902	17.1366	-0.00689777	278.968	0.211552	0	8.21675	1		385	66.6749	38.5153	-0.00547145	211.181	0.260521	0	8.09441	1
2083	33.9256	25.5854	-0.00672549	251.743	0.104247	0	8.15177	1		5103	29.98	19.5807	-0.0290885	1047.16	0.0450963	0	13.1345	1		3135	88.0978	19.4338	-0.00661044	259.476	0.0850354	0	inf	1		1809	56.0017	24.3429	-0.00203077	73.5547	0.461452	0	14.8662	1		386	100.398	20.3272	-0.0060316	234.932	0.405267	0	4.87556	1
2085	79.8818	7.70923	-0.00706121	264.33	0.0769738	0	10.2558	1		5104	14.9867	21.1026	-0.026997	971.76	0.0468068	0	15.0704	1		3141	112.717	17.2264	-0.00298527	105.762	0.238973	0	inf	1		1810	67.3555	5.52542	0.00336288	-129.777	0.261286	0	11.1692	1		386	83.0765	65.2251	-0.00611001	238.256	0.210463	0	7.09525	1
2086	26.9597	21.3513	-0.0070175	262.691	0.101298	0	8.15177	1		5104	43.1092	19.2063	-0.00655557	234.833	0.0891887	0	13.1345	1		3150	111.61	9.14604	-0.00299894	106.342	0.236324	0	25.1025	1		1815	64.5592	16.3389	-0.00602745	242.236	0.0792769	0	11.1692	1		387	61.0563	9.1103	-0.171471	7249.84	0.0674866	0	11.2873	1
2086	68.3031	24.9344	-0.00717247	268.502	0.0756335	0	14.9986	1		5114	42.5097	16.1452	-0.00704763	252.572	0.0764842	0	inf	1		3153	92.9622	25.9506	-0.00733935	290.383	0.0601575	0	25.1025	1		1816	94.6169	15.6293	-0.00563159	225.528	0.165928	0	25.8089	1		387	73.3007	43.1648	-0.00636348	249.004	0.224693	0	4.42604	1
2087	69.8896	10.0199	-0.00768375	287.671	0.163949	0	10.2558	1		5126	24.3167	18.5873	-0.007584	271.909	0.0781958	0	inf	1		3164	91.286	10.2437	-0.0156671	643.492	0.0758071	0	inf	1		1817	120.417	14.9409	-0.0103141	423.154	0.109662	0	25.8089	1		387	104.27	17.3642	-0.00649102	254.412	0.393568	0	4.87556	1
2089	113.355	15.3332	-0.00667525	249.86	0.0821941	0	34.3308	1		5137	75.5719	18.2565	-0.0288415	1038.25	0.0400396	0	inf	1		3172	69.1058	25.8727	-0.00163564	48.536	0.43724	0	23.7672	1		1819	20.0024	21.5621	-0.00609138	244.934	0.127575	0	44.862	1		388	46.9614	16.4106	-0.00599221	233.262	0.256413	0	6.52611	1
2094	33.5232	17.6601	-0.00697439	261.075	0.0718472	0	12.568	1		5144	21.871	6.52133	-0.0016325	57.3532	0.410971	0	inf	1		3174	46.1425	19.7437	-0.0141242	578.074	0.0309382	0	23.4621	1		1823	75.4753	12.3223	-0.00751815	305.151	0.156663	0	29.6773	1		388	96.3925	40.2477	-0.0075695	300.141	0.179311	0	12.3652	1
2095	44.6683	11.8514	-0.00655713	245.431	0.0793655	0	12.568	1		5162	81.4969	8.14087	-0.0211654	761.527	0.0499998	0	32.1889	1		3178	68.9549	25.2266	0.00249874	-85.1326	0.27336	0	13.9928	1		1826	37.769	8.51262	-0.00687972	278.206	0.209446	0	37.8983	1		388	44.4187	34.0881	0.00228163	-75.927	0.481318	0	10.1657	1
2100	22.9881	7.09787	-0.00697843	261.226	0.0765315	0	14.8819	1		5163	49.5545	18.1584	-0.0645373	2325.11	0.0518014	0	33.4765	1		3179	82.1279	20.5074	0.00147285	-41.6335	0.412146	0	13.9928	1		1826	104.833	16.6638	-0.00574253	230.211	0.19301	0	7.24554	1		388	53.5496	72.3398	-0.00619058	241.673	0.31544	0	14.7894	1
2101	82.2853	10.6186	-0.00689483	258.092	0.0824118	0	16.1681	1		5163	108.175	26.1527	-0.0214932	773.345	0.0447852	0	32.1889	1		3187	111.896	9.15127	0.00238547	-80.3299	0.348859	0	47.8168	1		1829	111.848	18.4801	0.00314807	-120.711	0.291576	0	7.24554	1		389	117.002	17.6008	-0.00321588	115.541	0.382087	0	6.9432	1
2107	23.9005	13.2293	-0.00688812	257.841	0.0753258	0	15.5147	1		5169	49.1503	17.6787	-0.00308836	109.838	0.27926	0	17.8803	1		3189	64.689	16.7602	-0.00634781	248.34	0.0703934	0	47.8168	1		1837	58.6923	7.21574	-0.00813421	331.152	0.0996965	0	9.08227	1		391	73.6365	28.2808	-0.00705966	278.523	0.193358	0	14.8878	1
2109	77.0193	25.0966	-0.00714138	267.336	0.0734336	0	8.62403	1		5173	91.2728	23.4814	-0.0071641	256.771	0.079861	0	42.5203	1		3206	33.8012	16.674	-0.00625322	244.329	0.101048	0	8.50562	1		1838	67.7491	7.89535	-0.00569418	228.17	0.206896	0	9.08227	1		391	10.7324	54.1958	-0.00551909	213.201	0.30558	0	15.6908	1
2111	45.6168	21.3186	-0.00660627	247.273	0.242297	0	7.73192	1		5173	33.2288	25.8159	-0.00653667	234.152	0.0595198	0	17.8803	1		3208	26.9203	11.6741	-0.00662641	260.153	0.128381	0	8.50562	1		1842	118.578	13.7697	-0.00672634	271.733	0.1278	0	51.1675	1		393	44.173	10.5102	-0.00633441	247.772	0.187793	0	6.52611	1
2111	53.3467	21.1415	-0.0075525	282.75	0.250163	0	7.73192	1		5188	76.9127	22.2774	-0.0021432	75.7643	0.242317	0	37.2188	1		3219	16.4776	14.0271	-0.00697862	275.087	0.0474391	0	54.7419	1		1844	50.6797	13.8724	-0.00682826	276.034	0.0986175	0	7.66686	1		394	26.5827	74.4846	-0.00733416	290.163	0.226597	0	13.2209	1
2114	70.7824	19.1405	-0.00720155	269.592	0.075666	0	8.62403	1		5191	111.263	7.94906	-0.0143897	517.258	0.0431429	0	27.6239	1		3224	69.9166	25.899	-0.00247815	84.2596	0.349694	0	54.7419	1		1845	48.1324	6.64108	-0.00620087	249.555	0.204541	0	7.66686	1		394	108.495	30.6668	-0.00528917	203.452	0.33259	0	13.6715	1
2119	9.58699	12.1566	-0.00709488	265.593	0.0603794	0	14.836	1		5195	83.8527	11.3793	-0.00914157	328.06	0.0625197	0	12.6334	1		3230	105.985	7.44998	-0.00754935	299.287	0.0797371	0	28.9036	1		1846	28.7036	15.8971	-0.00377171	147.032	0.2375	0	16.5426	1		395	32.7518	50.2092	-0.01327	541.852	0.0988119	0	10.9972	1
2124	23.6826	16.7846	-0.00705637	264.149	0.25404	0	6.53227	1		5199	96.4854	11.5152	-0.00760005	272.487	0.0687299	0	12.6334	1		3235	35.0152	22.5436	-0.00251889	85.9871	0.218773	0	49.764	1		1852	82.3992	7.02444	0.00237978	-88.2848	0.357006	0	13.9824	1		395	100.816	41.9782	-0.00632194	247.243	0.180888	0	13.6715	1
2124	22.351	23.1797	-0.00764683	286.287	0.221684	0	6.53227	1		5201	7.73496	20.2432	0.00189955	-66.9806	0.37761	0	89.1786	1		3235	84.5897	26.8834	-0.00638256	249.813	0.0690131	0	24.3452	1		1852	77.171	19.9926	-0.00184056	65.5269	0.431229	0	13.9824	1		396	51.3079	30.5756	-0.00650702	255.091	0.143923	0	12.5525	1
2128	69.8528	11.6634	-0.00787628	294.889	0.0597489	0	24.169	1		5203	114.753	10.298	-0.0798033	2875.46	0.0598804	0	9.82455	1		3236	102.595	10.4977	-0.00685127	269.687	0.0690871	0	15.3971	1		1853	14.9856	26.2748	-0.00633498	255.215	0.098396	0	17.2309	1		396	39.7048	72.8714	-0.003609	132.21	0.366048	0	13.2209	1
2131	20.7454	20.9407	-0.00740484	277.214	0.0587604	0	49.976	1		5207	115.542	20.0908	-0.0195099	701.844	0.0830678	0	9.82455	1		3241	87.4957	13.5104	-0.0063271	247.462	0.0683191	0	15.3971	1		1854	58.5321	14.9171	-0.00239017	88.7232	0.315981	0	19.3176	1		398	121.175	12.2566	-0.00806261	321.05	0.160704	0	22.3547	1
2132	92.35	20.4958	-0.00657966	246.276	0.0695546	0	21.3047	1		5210	40.966	15.0368	-0.00796137	285.513	0.0702444	0	10.7243	1		3242	104.207	18.6059	-0.00256103	87.774	0.2517	0	17.4708	1		1856	6.96941	11.0221	-0.00223627	82.2278	0.381133	0	17.2309	1		398	42.3937	44.9203	-0.0061856	241.462	0.200279	0	10.9972	1
2137	111.327	10.8135	-0.00783533	293.354	0.081767	0	6.81576	1		5215	47.302	23.6892	-0.00734129	263.159	0.0769883	0	10.7243	1		3245	21.4951	17.0445	-0.00652484	255.846	0.0648686	0	66.0952	1		1861	85.5341	9.07662	-0.00594036	238.56	0.116199	0	22.6107	1		399	13.6125	55.2768	-0.00692877	272.974	0.170009	0	6.84476	1
2141	117.465	13.7774	-0.00742198	277.856	0.103402	0	6.81576	1		5221	55.5015	16.2484	-0.00744309	266.829	0.0603584	0	inf	1		3253	103.005	16.0571	-0.00736614	291.519	0.0573555	0	16.0934	1		1861	106.77	16.842	-0.0125262	516.516	0.0677722	0	22.6107	1		400	84.8378	37.223	-0.00554978	214.502	0.234015	0	12.599	1
2145	11.0708	18.1077	-0.00719892	269.493	0.0661499	0	36.7001	1		5227	7.34185	19.8808	0.0014578	-51.055	0.43445	0	101.161	1		3259	45.5649	19.023	-0.00713951	281.909	0.0541866	0	13.5728	1		1865	29.6758	16.741	-0.00480992	190.85	0.181634	0	56.3817	1		400	83.4037	49.7401	-0.00638166	249.775	0.402624	0	6.35963	1
2145	47.7476	19.4138	-0.00701573	262.625	0.0732895	0	10.7146	1		5229	108.348	25.4805	-0.00691476	247.782	0.0667964	0	11.9562	1		3262	12.3858	14.645	-0.00651516	255.436	0.0798554	0	13.2367	1		1872	80.9303	25.3275	-0.00639696	257.831	0.139621	0	14.069	1		400	89.259	52.2222	-0.00772146	306.585	0.324196	0	6.35963	1
2146	57.9674	22.6325	-0.00732866	274.358	0.0665512	0	10.7146	1		5234	109	13.5421	-0.00753928	270.296	0.0859819	0	11.9562	1		3278	111.938	9.40353	-0.00649438	254.555	0.099765	0	16.6077	1		1873	120.9	8.5863	-0.0140331	580.118	0.0537407	0	16.2873	1		401	75.0575	26.1675	-0.00662244	259.985	0.144889	0	13.7722	1
2148	108.897	14.379	-0.0133146	498.787	0.0473226	0	8.88918	1		5234	56.3284	19.8138	-0.00174434	61.3849	0.354264	0	52.327	1		3282	108.895	25.73	-0.00185284	57.7457	0.35709	0	16.6077	1		1873	108.208	18.7937	0.00209305	-76.1834	0.326354	0	14.7065	1		401	103.192	34.7553	-0.00704044	277.708	0.280032	0	18.5192	1
2148	86.9329	11.8534	-0.00713735	267.185	0.0623642	0	13.4702	1		5243	20.5262	5.75051	-0.00706393	253.16	0.0631359	0	70.7128	1		3289	14.0003	11.2083	-0.00633617	247.846	0.161033	0	71.2835	1		1874	25.1684	18.2972	-0.00615866	247.774	0.148863	0	15.3274	1		402	112.711	69.1085	-0.00625186	244.271	0.176235	0	18.3301	1
2153	118.051	12.5964	-0.00739182	276.726	0.0677684	0	9.32647	1		5243	104.641	16.4083	-0.0142561	512.441	0.0521613	0	14.3962	1		3293	85.2691	9.75928	-0.00761075	301.891	0.063771	0	24.3033	1		1874	94.9991	25.26	-0.00200336	72.3979	0.420526	0	14.069	1		403	18.875	50.8999	-0.0067903	267.102	0.178636	0	6.84476	1
2153	24.8631	14.5596	-0.00635994	238.038	0.10458	0	16.8965	1		5244	90.9716	11.8932	-0.00236587	83.7917	0.311004	0	14.3962	1		3298	62.5805	18.4701	-0.00637291	249.404	0.0892202	0	24.3033	1		1878	40.1734	21.4247	0.00167524	-58.5493	0.436401	0	15.3274	1		404	65.9876	36.5314	-0.00673328	264.684	0.293487	0	13.7722	1
2153	75.1186	18.3242	-0.00679821	254.47	0.0621742	0	13.4702	1		5252	45.7643	24.2388	-0.00360847	128.588	0.146906	0	inf	1		3307	112.029	9.49148	0.00307441	-109.542	0.24623	0	58.7602	1		1880	66.1359	10.878	-0.00728064	295.127	0.0862457	0	5.46183	1		406	8.41021	8.98259	-0.00758836	300.941	0.143206	0	43.2038	1
2153	103.462	21.4132	-0.00644682	241.295	0.102822	0	8.88918	1		5262	113.713	8.96956	-0.00204835	72.3446	0.359957	0	inf	1		3309	54.0849	19.2509	-0.00613946	239.505	0.081002	0	58.7602	1		1883	20.0786	23.2289	-0.0124978	515.319	0.0445007	0	16.489	1		406	61.7188	17.5212	0.00747821	-296.271	0.185694	0	15.3802	1
2156	9.58674	7.33991	-0.00706737	264.561	0.0710141	0	16.8965	1		5272	107.534	12.5871	-0.00134419	46.9592	0.46727	0	inf	1		3316	72.0236	17.7491	-0.00669486	263.055	0.0640665	0	inf	1		1884	101.004	22.4031	-0.00695954	281.575	0.0778312	0	36.7235	1		406	10.6463	71.094	-0.00407039	151.773	0.346547	0	20.1075	1
2161	30.657	14.5037	-0.00668095	250.073	0.0739509	0	9.0809	1		5304	112.434	8.64365	0.00234134	-82.9073	0.292013	0	inf	1		3328	109.226	24.9794	-0.00226351	75.1589	0.281777	0	16.4255	1		1885	64.8767	5.56333	-0.00603962	242.749	0.136201	0	5.46183	1		407	64.0601	58.7127	-0.00646849	253.457	0.199295	0	21.4039	1
2162	49.7485	8.74159	-0.00640357	239.674	0.0678507	0	10.8615	1		5311	112.161	8.42453	-0.00234333	82.9791	0.235423	0	87.8737	1		3329	112.45	8.87328	-0.00474604	180.422	0.176363	0	16.4255	1		1886	36.3704	20.6868	-0.00632873	254.952	0.121477	0	11.1098	1		407	116.848	51.0543	-0.00700172	276.067	0.144814	0	9.58497	1
2164	111.487	9.79553	-0.00684677	256.29	0.110899	0	46.6835	1		5316	25.2285	21.2542	-0.0139502	501.415	0.0568333	0	87.8737	1		3329	25.9378	16.1261	-0.00153164	44.1263	0.406461	0	56.4221	1		1890	41.6101	10.8903	-0.00241482	89.7635	0.324151	0	11.1098	1		408	80.8215	6.90675	-0.00693988	273.445	0.229905	0	7.10553	1
2164	20.3221	23.9245	-0.0070608	264.315	0.0647466	0	13.9843	1		5324	117.482	24.399	-0.0239428	861.653	0.0431403	0	inf	1		3330	81.4115	5.82507	-0.00650897	255.173	0.0686855	0	31.1876	1		1890	68.3838	24.0939	-0.00432991	170.59	0.196094	0	18.8595	1		408	92.6268	16.1861	-0.0945512	3988.31	0.049012	0	15.0157	1
2166	39.3664	11.9328	-0.00768783	287.824	0.059204	0	9.0809	1		5335	14.5004	7.47917	-0.00753804	270.252	0.0717284	0	inf	1		3337	112.438	9.52934	-0.00485964	185.239	0.119337	0	16.5218	1		1893	57.7516	6.79225	-0.00502294	199.84	0.163391	0	11.8338	1		409	113.346	14.6196	-0.0870135	3668.7	0.0454521	0	20.7781	1
2168	67.7625	26.1521	-0.00683259	255.759	0.0765981	0	31.7574	1		5371	18.0519	17.857	-0.00729284	261.412	0.0649126	0	inf	1		3337	109.405	25.7703	0.00166561	-49.8066	0.439202	0	16.5218	1		1893	117.742	6.17864	-0.00598683	240.522	0.156039	0	20.7164	1		409	106.198	57.7696	-0.00685033	269.647	0.207104	0	11.0536	1
2173	120.469	26.3521	-0.00751865	281.481	0.0653832	0	15.5595	1		5387	65.6716	16.0363	0.00148314	-51.9686	0.392897	0	inf	1		3353	74.5303	17.9198	-0.00761008	301.862	0.0488841	0	inf	1		1897	98.0931	12.7441	-0.0143908	595.215	0.0552496	0	20.7164	1		410	76.1812	12.2879	-0.00722636	285.592	0.286105	0	7.10553	1
2174	105.338	22.7279	-0.00729909	273.249	0.0536729	0	10.2711	1		5396	15.5634	14.0747	-0.0210757	758.292	0.0450605	0	inf	1		3371	86.0987	14.8034	-0.00945006	379.88	0.0468193	0	14.9184	1		1898	48.1169	13.6633	0.00143394	-48.3651	0.492796	0	5.59043	1		411	100.557	41.8464	-0.0124542	507.259	0.136264	0	16.8928	1
2177	30.8038	25.2933	-0.00644465	241.214	0.0797488	0	14.789	1		5410	42.9417	9.53215	-0.022574	812.309	0.0473272	0	13.4232	1		3374	72.9797	21.9063	-0.0311022	1297.97	0.033146	0	14.9184	1		1901	27.6972	24.8445	-0.00893019	364.747	0.093016	0	23.2805	1		411	119.298	60.3208	-0.0070019	276.075	0.185899	0	9.58497	1
2178	20.8595	14.3468	-0.00739501	276.845	0.0659109	0	14.789	1		5414	43.6232	22.9381	-0.0135153	485.738	0.0529571	0	12.9352	1		3380	111.926	9.24078	0.00309842	-110.56	0.238671	0	66.4746	1		1901	48.2785	8.07521	-0.00183627	65.3458	0.409721	0	5.59043	1		412	21.1899	72.8523	-0.00620418	242.249	0.272231	0	18.4093	1
2178	95.1318	21.5743	-0.00822937	308.128	0.0662671	0	10.2711	1		5415	96.9341	11.8666	-0.00711093	254.854	0.0937362	0	8.49012	1		3383	5.55721	6.14603	-0.0138578	566.777	0.0442295	0	26.8554	1		1904	93.2183	14.2487	-0.00316969	121.623	0.305185	0	38.5732	1		413	95.2684	59.4216	-0.00656661	257.617	0.321285	0	11.0536	1
2181	48.5343	6.93174	-0.00703939	263.512	0.0677354	0	25.5249	1		5419	43.9932	10.0081	-0.0670185	2414.56	0.0532697	0	12.9352	1		3383	31.962	11.0455	-0.00678914	267.053	0.0541387	0	22.8502	1		1908	55.3456	6.93094	-0.00722847	292.925	0.124865	0	22.0878	1		413	52.5497	65.0455	-0.013473	550.46	0.10386	0	9.76931	1
2187	103.81	22.9908	-0.00732484	274.214	0.0660743	0	27.3359	1		5420	90.0897	6.8431	-0.0219334	789.215	0.0394588	0	8.49012	1		3383	47.9669	27.3541	-0.0058718	228.156	0.0860509	0	22.8502	1		1912	71.9123	21.5397	-0.00600714	241.379	0.17772	0	22.0878	1		413	61.4711	17.0773	-0.004512	170.499	0.331097	0	15.4702	1
2187	80.6548	8.46119	-0.00667507	249.853	0.100687	0	27.3359	1		5425	44.269	9.93063	-0.00424395	151.498	0.224488	0	45.9245	1		3391	94.6609	25.4959	-0.00655184	256.991	0.0594479	0	inf	1		1912	8.45814	6.51732	-0.0024298	90.3958	0.374634	0	46.8893	1		413	120.211	34.3761	-0.161517	6827.76	0.0466458	0	20.9155	1
2192	46.6778	14.36	-0.00692558	259.245	0.0773075	0	12.1497	1		5453	70.5108	10.5323	-0.028553	1027.86	0.0457546	0	61.9632	1		3398	66.1646	10.8314	-0.00665588	261.403	0.0639124	0	inf	1		1919	116.151	25.7287	-0.0134028	553.513	0.0544926	0	75.4948	1		414	52.883	46.7591	-0.00724652	286.447	0.210153	0	10.6432	1
2197	50.5675	25.8702	-0.0132088	494.819	0.0492492	0	12.1497	1		5460	119.658	25.71	-0.00714959	256.248	0.0932285	0	10.2411	1		3405	8.78025	15.4328	-0.00677915	266.629	0.0595429	0	103.666	1		1919	40.7508	21.9512	-0.00212701	77.6166	0.387137	0	75.4948	1		414	44.2622	40.5173	-0.00518463	199.019	0.413809	0	10.6432	1
2198	47.7998	10.9441	-0.0071153	266.358	0.0638727	0	15.1806	1		5464	112.679	18.2149	-0.0122336	439.531	0.0530872	0	10.2411	1		3405	112.263	9.26068	-0.00384844	142.362	0.214389	0	103.666	1		1925	105.429	11.8463	0.00219937	-80.6704	0.366619	0	83.7481	1		415	81.5406	29.3603	-0.00768503	305.04	0.235919	0	17.8938	1
2198	29.1882	7.24652	-0.00699986	262.03	0.316539	0	18.3123	1		5477	38.8171	23.0494	-0.00722146	258.839	0.0709072	0	inf	1		3414	115.414	13.0806	-0.00668704	262.724	0.107322	0	20.7631	1		1927	22.345	22.3712	-0.0619128	2600.89	0.0540969	0	76.8088	1		415	29.9407	56.6558	-0.0064577	252.999	0.273374	0	7.7736	1
2199	111.773	20.8366	-0.00754955	282.639	0.0633208	0	10.9726	1		5523	51.9693	11.7042	-0.0138348	497.256	0.0484747	0	inf	1		3417	100.353	27.3729	-0.00646366	253.252	0.0571002	0	20.7631	1		1932	99.144	21.1454	-0.0191641	796.673	0.041414	0	41.7494	1		415	77.2958	57.641	-0.00806905	321.323	0.140033	0	18.0606	1
2203	28.5105	25.5463	-0.00703768	263.448	0.0957436	0	18.3123	1		5531	22.9983	19.9776	-0.00160766	56.4575	0.362286	0	inf	1		3426	9.6474	19.1093	-0.00648138	254.003	0.0984654	0	70.0152	1		1937	40.1515	22.1861	0.00219742	-80.5882	0.390166	0	17.7884	1		417	23.3539	29.8025	-0.00704019	277.698	0.142379	0	8.31321	1
2206	106.032	11.5319	-0.00776839	290.844	0.243761	0	6.51598	1		5554	76.2785	26.3563	-0.00673464	241.289	0.0860626	0	33.062	1		3431	79.1948	27.1892	-0.00650368	254.949	0.0624638	0	70.0152	1		1938	66.0902	9.80249	0.0013977	-46.8357	0.495734	0	17.8533	1		418	42.8225	64.1391	0.00335713	-121.53	0.479976	0	9.76931	1
2208	77.677	9.46576	-0.00717256	268.505	0.0764811	0	22.6605	1		5555	108.813	20.4726	-0.014165	509.158	0.044185	0	33.062	1		3440	53.7953	23.6901	-0.00661973	259.87	0.0606377	0	12.5718	1		1942	23.6412	9.3247	-0.00276295	104.457	0.335564	0	11.961	1		421	51.858	25.3211	-0.00627791	245.376	0.204835	0	17.5154	1
2208	94.9322	24.1543	-0.00743511	278.349	0.0903788	0	10.4168	1		5569	102.558	16.8287	-0.00741259	265.729	0.0834298	0	inf	1		3444	66.3671	23.7024	-0.00670241	263.375	0.0828683	0	12.5718	1		1943	33.0488	18.1269	-0.00216086	79.0451	0.326623	0	11.1767	1		421	30.7881	33.5229	-0.007603	301.562	0.117534	0	5.15642	1
2208	102.528	17.0255	-0.00795394	297.801	0.192952	0	6.51598	1		5575	58.3081	20.2476	0.0013812	-48.2934	0.393526	0	49.2217	1		3444	68.5031	6.94969	-0.00682269	268.476	0.115792	0	16.8884	1		1944	12.1468	6.0161	0.00159655	-55.2284	0.458557	0	11.961	1		422	20.9875	17.4075	-0.0141481	579.085	0.134779	0	7.43017	1
2212	5.7161	26.7823	-0.00676949	253.393	0.0845603	0	52.2845	1		5577	107.445	23.1311	-0.00727271	260.687	0.0643245	0	17.9611	1		3447	112.076	9.00333	0.00559263	-216.319	0.103719	0	9.91884	1		1945	46.9541	10.6538	0.00212797	-77.6572	0.374158	0	15.7863	1		422	116.214	37.5396	-0.00762771	302.61	0.301833	0	5.79023	1
2212	57.9981	27.2929	-0.0068249	255.471	0.0652808	0	15.9244	1		5582	98.0189	7.84226	-0.00144517	50.5996	0.445066	0	17.9611	1		3449	115.721	18.2281	-0.00664116	260.778	0.0678255	0	5.08778	1		1948	22.5038	21.8312	-0.00313564	120.186	0.276966	0	11.1767	1		423	59.3162	41.1692	-0.0068563	269.9	0.0938175	0	14.4198	1
2214	70.0277	16.8586	-0.010203	382.124	0.0678275	0	15.9244	1		5587	9.16333	21.5652	-0.00153926	53.9918	0.439083	0	50.4866	1		3454	120.564	19.7873	-0.00726318	287.153	0.0713232	0	5.08778	1		1958	18.4529	12.9731	-0.0030725	117.521	0.337995	0	10.0963	1		423	111.109	5.84315	-0.00377881	139.41	0.290626	0	20.3732	1
2216	105.629	6.92129	-0.00728263	272.632	0.0912857	0	29.5601	1		5588	59.4239	26.337	-0.00830272	297.819	0.0686223	0	50.4866	1		3454	46.7676	5.98016	-0.00601419	234.194	0.082392	0	35.4098	1		1958	88.5537	23.1678	-0.00192114	68.9276	0.414591	0	14.5226	1		423	92.2089	13.4496	-0.00751665	297.901	0.153669	0	20.3732	1
2216	83.2519	26.2359	-0.00687752	257.443	0.0771362	0	16.2115	1		5611	35.1678	23.1272	-0.0189354	681.133	0.0514409	0	8.04702	1		3455	12.0038	12.7132	-0.00173584	52.7845	0.351959	0	35.4098	1		1960	103.076	23.2463	-0.00604709	243.065	0.124572	0	14.5226	1		423	81.8882	55.556	-0.00754054	298.913	0.149348	0	14.5535	1
2218	13.6668	10.0283	-0.00700062	262.059	0.0844571	0	34.714	1		5612	73.7697	22.8928	-0.00673427	241.275	0.0695204	0	13.3059	1		3457	109.876	6.88945	-0.00728298	287.993	0.0650381	0	16.7506	1		1960	14.8645	22.4102	0.00204737	-74.2554	0.400779	0	10.0963	1		424	27.2125	21.4642	-0.0135405	553.321	0.180034	0	7.43017	1
2220	48.0689	14.6714	-0.00676797	253.336	0.0595951	0	26.3963	1		5615	27.6308	25.9466	-0.00757869	271.717	0.122615	0	8.04702	1		3475	37.4927	14.8657	0.00186015	-58.0555	0.321824	0	74.6899	1		1965	105.769	6.32452	-0.00615354	247.557	0.0920524	0	17.1346	1		424	95.193	42.4794	-0.00765307	303.685	0.396428	0	4.73789	1
2224	22.398	8.52564	-0.00617079	230.946	0.082754	0	26.3963	1		5616	76.0267	9.77966	-0.00713348	255.667	0.080716	0	13.3059	1		3477	111.921	8.62197	0.00463723	-175.809	0.199183	0	74.6899	1		1965	8.39815	7.23864	-0.00253689	94.9157	0.322132	0	16.4921	1		425	99.9209	42.1727	0.00878705	-351.768	0.25911	0	4.73789	1
2227	84.4877	22.8133	-0.00676578	253.254	0.0766092	0	23.3235	1		5622	87.6886	25.1102	-0.00723079	259.175	0.0760186	0	19.7815	1		3489	59.3607	19.6855	-0.00639538	250.357	0.0731587	0	inf	1		1966	43.4518	13.6738	-0.013067	539.343	0.0567844	0	10.0411	1		425	83.0203	70.0654	-0.0056136	217.208	0.200789	0	14.5535	1
2232	61.1953	21.6098	-0.00726497	271.97	0.0537143	0	23.3235	1		5622	67.9082	25.3202	-0.00414894	148.072	0.118994	0	19.7815	1		3509	111.805	9.16114	-0.00358518	131.2	0.198791	0	53.1218	1		1966	53.4886	13.9655	-0.0066151	267.038	0.155608	0	10.0411	1		426	119.763	32.9646	-0.00840271	335.471	0.173666	0	5.79023	1
2234	87.3294	15.8007	-0.00667513	249.855	0.0807018	0	26.772	1		5636	101.722	16.9491	-0.0155174	557.911	0.0496127	0	inf	1		3510	58.7521	6.45262	-0.006437	252.122	0.0777095	0	53.1218	1		1978	19.2308	12.6927	-0.00257962	96.719	0.313767	0	inf	1		426	35.6864	35.134	-0.00602094	234.48	0.232748	0	5.15642	1
2237	15.8084	19.8733	-0.00580235	217.133	0.266896	0	4.64752	1		5644	116.2	24.4439	-0.0073954	265.11	0.0735535	0	inf	1		3519	15.7875	23.3318	-0.00676383	265.98	0.0704781	0	35.4989	1		1985	7.2772	9.32681	-0.00324196	124.674	0.318142	0	91.3565	1		426	33.825	54.0547	-0.0355109	1484.9	0.101007	0	19.0121	1
2238	119.172	15.6395	-0.00986189	369.335	0.0591565	0	31.8432	1		5650	33.8169	25.4492	-0.00710256	254.553	0.0751878	0	7.18267	1		3520	112.161	9.48172	0.00490213	-187.041	0.141507	0	10.3359	1		1987	97.841	21.3358	-0.00762544	309.679	0.12749	0	20.5924	1		427	55.1146	27.3752	-0.00653131	256.121	0.144463	0	14.4198	1
2243	49.3225	8.72053	-0.00665815	249.219	0.0722458	0	11.3251	1		5655	36.93	18.9762	-0.00633315	226.815	0.0781867	0	7.18267	1		3524	60.6299	9.40041	-0.00654783	256.821	0.0701355	0	46.5319	1		1991	78.1517	27.3674	-0.00685218	277.044	0.0764964	0	16.4352	1		427	27.8988	35.3904	-0.00730527	288.938	0.109391	0	7.79182	1
2246	60.6029	9.72576	-0.00689478	258.09	0.0838102	0	11.3251	1		5656	95.4386	13.5109	-0.0522179	1880.99	0.069455	0	58.7633	1		3526	14.0996	9.7854	-0.00663439	260.491	0.06912	0	46.5319	1		1993	40.6175	9.21737	-0.00702941	284.524	0.11657	0	30.8281	1		427	118.058	59.214	-0.00338024	122.51	0.29042	0	10.8524	1
2246	114.376	9.48673	-0.00711445	266.326	0.0572153	0	53.7741	1		5662	112.655	21.5568	-0.0380063	1368.65	0.0420977	0	89.6462	1		3526	112.16	8.98604	-0.00373226	137.436	0.143284	0	51.5323	1		1994	71.2768	12.4391	-0.00531699	212.251	0.172752	0	16.3746	1		428	101.585	61.4882	0.0033925	-123.03	0.366065	0	10.6867	1
2257	15.3469	25.4476	-0.00719473	269.336	0.0775542	0	5.84211	1		5664	23.4878	12.3056	-0.00678907	243.251	0.0759029	0	89.6462	1		3533	26.2043	20.8443	-0.00539572	207.969	0.247734	0	86.9393	1		1996	119.878	8.68352	-0.00751769	305.132	0.0771194	0	45.7182	1		429	52.9619	65.1723	-0.0064274	251.715	0.133224	0	9.68916	1
2261	76.9265	11.7333	-0.00685221	256.494	0.0830337	0	26.3059	1		5676	88.5	19.7257	-0.00629433	225.415	0.0766145	0	inf	1		3536	112.428	9.712	-0.00297058	105.14	0.265198	0	86.9393	1		1998	78.1256	27.3127	-0.0199522	829.935	0.0669286	0	16.3746	1		429	101.504	72.1746	-0.00755197	299.398	0.343892	0	5.4259	1
2262	16.2	19.6681	-0.00714869	267.61	0.0648851	0	5.84211	1		5691	13.1528	25.224	-0.0133638	480.275	0.0448422	0	inf	1		3540	10.198	26.4414	-0.00618533	241.45	0.0702245	0	103.59	1		2001	73.102	8.35973	-0.0126231	520.605	0.0622247	0	14.0467	1		430	47.3088	9.1168	-0.00935276	375.755	0.171258	0	19.857	1
2262	103.156	13.7329	-0.00727136	272.209	0.0716806	0	26.3059	1		5698	40.0009	9.48862	-0.00660097	236.47	0.0689425	0	inf	1		3552	26.1643	16.5198	0.00171644	-51.9619	0.345754	0	inf	1		2005	75.3857	22.2195	-0.00207642	75.4813	0.414109	0	14.0467	1		431	28.4052	24.7126	-0.00632276	247.278	0.156865	0	10.6898	1
2273	59.5195	18.2608	-0.0072298	270.651	0.0897281	0	9.59973	1		5731	71.6465	23.7917	-0.00776282	278.355	0.0584123	0	inf	1		3560	75.8252	12.5664	-0.00626653	244.893	0.0780024	0	35.9398	1		2006	98.7062	13.572	-0.013884	573.824	0.0485104	0	24.8722	1		431	85.8617	53.0531	-0.00723375	285.905	0.122448	0	16.7428	1
2273	68.5966	21.385	-0.00688086	257.568	0.0752833	0	9.59973	1		5769	22.209	5.90375	-0.0017338	61.0049	0.360475	0	16.719	1		3563	112.148	9.29886	-0.00916829	367.933	0.0660861	0	13.2103	1		2007	8.75911	6.00824	0.00199336	-71.9759	0.423811	0	23.2892	1		431	71.4433	64.1568	-0.00719665	284.332	0.232017	0	6.84939	1
2278	112.997	19.0878	-0.0068003	254.548	0.115169	0	13.0997	1		5771	26.0131	22.1842	-0.0216162	777.779	0.0474121	0	6.92721	1		3565	110.396	22.3925	-0.00637422	249.459	0.0837353	0	13.2103	1		2010	29.7016	16.1965	0.0021761	-79.6886	0.383396	0	11.5207	1		431	106.874	71.3973	-0.00606123	236.188	0.406386	0	5.4259	1
2279	27.3236	14.0235	-0.00690319	258.406	0.0655748	0	9.86288	1		5774	69.6256	7.95169	-0.00846556	303.69	0.0525587	0	19.5253	1		3571	109.272	25.5053	0.001908	-60.0845	0.332401	0	17.0185	1		2011	45.7299	11.5933	0.00181022	-64.2462	0.469077	0	12.2943	1		431	22.1656	74.5509	-0.00701183	276.495	0.26318	0	23.5804	1
2281	114.91	6.1286	-0.00710519	265.979	0.0736837	0	13.0997	1		5775	32.4852	19.7147	-0.00712138	255.231	0.196707	0	6.92721	1		3572	12.3427	19.8051	-0.0244949	1017.81	0.0330218	0	14.6699	1		2014	19.977	22.3737	-0.00625316	251.762	0.109539	0	11.5207	1		432	113.803	69.1974	-0.00728144	287.927	0.147826	0	7.27041	1
2282	85.127	22.4174	-0.00729817	273.214	0.0667937	0	28.0679	1		5777	77.2982	25.9063	0.00137886	-48.2092	0.452743	0	19.5253	1		3572	111.845	8.68239	-0.00316811	113.515	0.205341	0	17.0185	1		2015	50.1634	23.0603	-0.00611141	245.78	0.0894556	0	12.2943	1		432	11.0134	9.10423	-0.00637987	249.699	0.173541	0	10.614	1
2283	17.5126	15.034	-0.00661394	247.561	0.0729638	0	9.86288	1		5802	38.4694	18.8189	-0.00187044	65.9311	0.357134	0	inf	1		3574	76.2207	13.408	-0.00665918	261.543	0.179935	0	5.42218	1		2021	30.1762	20.5944	-0.00225934	83.2014	0.317364	0	81.8411	1		433	50.6318	33.3278	-0.00634639	248.28	0.172162	0	16.8488	1
2294	113.445	12.9415	-0.00773579	289.622	0.0996947	0	7.53194	1		5846	82.3338	16.6928	0.00151804	-53.2269	0.391414	0	44.0094	1		3575	93.8388	14.338	-0.00720696	284.769	0.0624777	0	17.6426	1		2023	111.969	17.7977	-0.00306735	117.304	0.254191	0	81.8411	1		434	61.0151	70.5599	-0.00733608	290.244	0.19093	0	9.68916	1
2298	34.3273	10.4966	-0.00733836	274.721	0.0674904	0	10.3906	1		5847	38.4733	20.3096	-0.00160902	56.5065	0.351131	0	44.0094	1		3577	19.6214	7.06823	-0.00630366	246.468	0.0763674	0	14.6699	1		2037	43.4872	13.1885	-0.00700171	283.355	0.107902	0	9.45736	1		436	102.717	17.9794	0.00434392	-163.372	0.350954	0	9.50882	1
2298	105.941	12.2942	-0.00718609	269.012	0.0876462	0	7.53194	1		5858	118.11	9.39502	-0.002147	75.9011	0.436757	0	9.85247	1		3577	71.8357	10.2187	-0.00664014	260.735	0.136936	0	5.42218	1		2037	30.042	12.7583	-0.0021475	78.4814	0.315438	0	13.4522	1		436	66.9259	37.616	-0.00629564	246.128	0.300179	0	5.19398	1
2300	24.1788	8.26653	-0.0071248	266.714	0.16443	0	10.3906	1		5859	108.465	11.4079	-0.0149926	538.994	0.0441325	0	9.85247	1		3579	112.465	8.71194	-0.00311079	111.085	0.180181	0	12.8831	1		2038	40.5006	22.1619	-0.00227366	83.806	0.428933	0	9.45736	1		437	106.078	34.3377	-0.014187	580.736	0.151929	0	9.5876	1
2312	26.2825	16.9219	-0.0074739	279.803	0.181868	0	7.03223	1		5861	81.5214	11.4734	-0.00758575	271.972	0.0665872	0	26.9436	1		3581	44.3861	7.97139	-0.00673475	264.747	0.0600729	0	24.7812	1		2042	100.409	19.3274	-0.00179167	63.4634	0.486908	0	37.2742	1		438	7.00225	33.8375	0.00438873	-165.271	0.277581	0	14.2661	1
2314	21.271	11.9886	-0.007154	267.809	0.168129	0	7.03223	1		5882	25.0584	26.6934	-0.00740866	265.587	0.0806435	0	36.1532	1		3584	102.582	16.9761	-0.00242468	81.9925	0.283082	0	12.8831	1		2043	55.3285	8.65889	-0.0057322	229.775	0.145128	0	12.0881	1		438	9.62573	47.8603	-0.00681189	268.018	0.227387	0	14.2661	1
2315	6.56676	18.2496	-0.00671507	251.353	0.0932435	0	8.75937	1		5885	61.2018	25.8534	-0.00198732	70.1448	0.331379	0	36.1532	1		3590	112.219	9.79651	-0.00243131	82.2734	0.319613	0	inf	1		2045	63.1638	17.8639	-0.00617161	248.32	0.114976	0	12.0881	1		439	68.1651	63.7157	-0.00709187	279.889	0.127211	0	9.89778	1
2317	69.033	23.6647	-0.0137609	515.519	0.0477923	0	30.9747	1		5887	110.975	27.3993	-0.0071168	255.066	0.0623357	0	49.7967	1		3596	99.0539	21.7162	-0.00716495	282.988	0.0665073	0	41.0197	1		2048	112.762	18.4993	-0.00287367	109.13	0.291988	0	25.577	1		439	54.2956	9.28218	-0.00719021	284.059	0.110738	0	11.0384	1
2319	12.8669	12.164	-0.00727323	272.28	0.0698354	0	8.36204	1		5901	68.4212	5.70528	-0.00756762	271.318	0.0679993	0	60.3904	1		3596	58.2111	25.5216	-0.00702075	276.873	0.0750793	0	9.26541	1		2048	12.0978	21.1515	0.00179278	-63.5104	0.411811	0	4.07898	1		440	62.1295	35.6229	-0.00573917	222.532	0.328273	0	5.19398	1
2321	25.4816	25.4809	-0.00689719	258.181	0.0824321	0	6.13367	1		5905	8.69932	14.666	-0.00678293	243.029	0.0675047	0	60.3904	1		3599	49.0239	26.7231	-0.00637006	249.283	0.115047	0	8.66075	1		2049	89.032	8.95679	-0.00263566	99.0845	0.282231	0	25.577	1		440	13.2981	12.4857	-0.00684689	269.502	0.17175	0	6.72081	1
2322	100.006	23.3444	-0.00680081	254.567	0.0784974	0	22.5174	1		5907	91.0171	6.00983	-0.0514069	1851.75	0.0503839	0	82.7716	1		3602	49.5578	18.0788	-0.00656341	257.482	0.0798984	0	8.66075	1		2051	12.7985	25.1698	-0.00182127	64.7126	0.436667	0	4.07898	1		440	93.3429	16.3861	-0.00767724	304.71	0.134458	0	8.92565	1
2323	51.6609	13.6221	-0.00720413	269.689	0.0793201	0	22.1818	1		5919	42.734	21.921	-0.00653778	234.192	0.0781103	0	18.2693	1		3611	39.2222	8.05887	-0.00704051	277.711	0.0629482	0	inf	1		2052	9.95624	8.45171	0.00173193	-60.942	0.414305	0	12.8791	1		440	78.8357	52.7268	-0.00677188	266.321	0.188522	0	9.67393	1
2324	14.9634	20.2589	-0.00770249	288.373	0.069635	0	8.36204	1		5919	60.6812	25.3361	-0.0218396	785.832	0.0551182	0	18.2693	1		3622	23.2228	9.0314	-0.0069094	272.152	0.0717547	0	inf	1		2053	60.7582	14.6557	-0.0198184	824.288	0.0368856	0	28.8425	1		440	60.8412	18.1705	-0.00535097	206.072	0.290093	0	11.0384	1
2325	119.172	11.5248	-0.00736335	275.658	0.0687608	0	22.5174	1		5928	58.3671	22.3285	-0.00666775	238.877	0.0926828	0	55.5049	1		3638	48.0997	26.808	-0.00665098	261.195	0.0800606	0	37.708	1		2055	120.941	10.1965	-0.0127994	528.046	0.0661454	0	14.293	1		441	36.6402	44.5046	-0.00593621	230.887	0.181387	0	11.045	1
2325	24.8163	19.3834	-0.00625217	233.998	0.137528	0	6.13367	1		5931	113.175	13.5622	-0.0397569	1431.76	0.0444458	0	55.5049	1		3641	107.933	26.6651	-0.00147483	41.7174	0.436306	0	18.018	1		2055	119.589	26.9588	-0.00703307	284.678	0.100543	0	11.5244	1		441	19.0615	62.9965	-0.00602116	234.489	0.182506	0	16.8049	1
2326	73.351	8.97728	-0.00672423	251.696	0.0672588	0	22.1818	1		5938	112.747	14.7941	-0.00196449	69.3215	0.395487	0	inf	1		3643	87.5624	12.1001	-0.00689202	271.415	0.0662345	0	24.5786	1		2055	110.464	19.9195	-0.00745463	302.471	0.116591	0	11.5244	1		442	104.502	68.3798	-0.00748029	296.359	0.148559	0	16.1924	1
2328	5.77867	10.1727	-0.00706897	264.621	0.0708988	0	13.6415	1		5955	90.9209	7.04514	0.00146673	-51.3771	0.477637	0	inf	1		3645	111.957	9.10242	-0.00473339	179.886	0.139607	0	18.018	1		2060	81.4884	19.7541	0.0035724	-138.62	0.269271	0	28.9762	1		443	112.753	32.7868	-0.00647926	253.914	0.164182	0	14.8844	1
2333	120.52	12.5025	-0.0143626	538.078	0.0538732	0	20.4564	1		5974	37.1202	5.99595	-0.0141869	509.948	0.0517599	0	inf	1		3651	63.742	13.9107	-0.00632147	247.223	0.0764032	0	inf	1		2068	106.124	12.3021	-0.00718623	291.143	0.155716	0	9.1366	1		443	56.3907	31.1137	-0.00660919	259.423	0.147543	0	7.29841	1
2334	81.1301	12.7701	-0.00700282	262.141	0.065322	0	24.593	1		5980	81.5825	24.1691	-0.0215945	776.997	0.0513145	0	50.1135	1		3664	90.4046	25.7984	-0.0067829	266.788	0.116261	0	24.334	1		2069	86.8422	10.0082	-0.0402745	1687.65	0.0746429	0	9.23623	1		443	85.5818	45.7932	-0.00744821	294.999	0.192638	0	7.68297	1
2335	47.2591	5.74456	-0.00730124	273.33	0.0601305	0	21.3331	1		5982	34.6548	6.58608	-0.00678617	243.146	0.0651871	0	25.0436	1		3666	69.0152	14.1951	-0.00653399	256.234	0.0711297	0	24.334	1		2069	107.537	21.3288	-0.0133992	553.363	0.0517117	0	9.1366	1		444	96.1369	7.90897	-0.00648052	253.967	0.144796	0	8.92565	1
2335	52.8506	26.3319	-0.0070549	264.094	0.0852675	0	11.657	1		5983	16.454	23.7881	-0.00890578	319.56	0.0571881	0	25.0436	1		3682	17.8819	11.0471	-0.025736	1070.43	0.0295808	0	51.9206	1		2070	69.3195	21.75	-0.0117276	482.814	0.104105	0	8.95512	1		444	73.8467	42.9279	0.00668011	-262.43	0.288642	0	4.62708	1
2336	12.2317	17.5436	-0.00708637	265.274	0.0763517	0	36.9613	1		5996	94.9993	26.7945	-0.0209507	753.786	0.0451902	0	20.5015	1		3682	98.1815	15.3363	-0.00667444	262.189	0.0644753	0	31.1779	1		2073	76.8778	26.5527	-0.0179214	744.223	0.0583396	0	8.95512	1		445	26.1377	7.64168	-0.014978	614.273	0.0828487	0	13.2093	1
2336	103.264	23.4894	-0.00701163	262.472	0.0857571	0	20.4564	1		6001	89.4643	7.05423	-0.0072254	258.981	0.0767695	0	16.4293	1		3682	68.1941	23.8697	-0.00113626	27.3612	0.490335	0	31.1779	1		2082	80.4082	23.4077	-0.00675774	273.058	0.112459	0	14.8726	1		445	33.9584	55.219	-0.00892944	357.805	0.235216	0	11.045	1
2340	64.5003	25.9177	-0.00704002	263.536	0.070946	0	11.657	1		6005	101.322	18.426	-0.0139068	499.851	0.0494826	0	16.4293	1		3688	51.5964	10.7804	-0.00670419	263.451	0.0812162	0	inf	1		2086	94.0942	17.5864	-0.00633711	255.305	0.12315	0	14.8726	1		445	109.055	52.8409	-0.00658354	258.335	0.226325	0	6.07303	1
2345	119.227	11.9557	-0.00789926	295.751	0.0764661	0	8.62994	1		6020	19.6547	18.5939	-0.0214772	772.768	0.0495062	0	18.7882	1		3701	99.2859	26.9872	-0.00715144	282.415	0.0677915	0	39.1114	1		2093	74.1899	22.849	0.00158975	-54.9412	0.499156	0	42.6657	1		445	52.1943	69.9818	-0.0044163	166.44	0.330953	0	11.602	1
2345	16.9306	17.7153	-0.00656506	245.728	0.0819402	0	12.1534	1		6021	109.527	5.82633	-0.01166	418.853	0.0673479	0	73.9022	1		3703	65.7434	6.87248	-0.00647685	253.811	0.233506	0	39.1114	1		2094	34.9655	6.06184	-0.00527422	210.446	0.180707	0	13.6551	1		445	7.68792	33.7325	-0.00588872	228.874	0.210967	0	21.975	1
2347	7.70268	25.6242	-0.00721081	269.939	0.0571097	0	12.1534	1		6024	35.684	8.79304	-0.0140067	503.45	0.0633056	0	18.7882	1		3704	26.1142	15.9058	0.00176073	-53.8398	0.315821	0	40.6458	1		2099	25.3328	15.7403	-0.00652429	263.205	0.130163	0	13.6551	1		446	39.4724	68.1896	-0.00614536	239.756	0.226452	0	7.96446	1
2350	111.57	15.9352	-0.00722468	270.459	0.0669453	0	8.62994	1		6027	50.1088	25.1415	-0.00692843	248.275	0.0873683	0	21.8024	1		3715	58.9701	20.5573	-0.00666116	261.626	0.0717099	0	9.12803	1		2100	103.674	9.39922	-0.0124369	512.747	0.0498364	0	19.7037	1		446	46.6402	30.4361	-0.00603367	235.02	0.257374	0	7.7904	1
2351	98.6907	15.8959	-0.00651956	244.022	0.114504	0	6.40971	1		6032	81.0992	24.3844	-0.0142687	512.896	0.0466121	0	30.9997	1		3719	51.0851	15.9585	-0.00692138	272.66	0.0672751	0	9.12803	1		2101	81.241	20.3832	-0.00292712	111.385	0.28649	0	14.6514	1		447	36.2418	41.3109	-0.0080261	319.502	0.100619	0	12.6967	1
2355	93.5431	19.7151	-0.00754316	282.4	0.172141	0	6.08749	1		6043	19.1215	11.0677	-0.0137279	493.4	0.0499832	0	inf	1		3720	37.2042	20.7398	-0.00700814	276.339	0.0546654	0	14.6814	1		2103	84.2573	6.04569	0.00229461	-84.6903	0.35776	0	14.6514	1		447	77.9297	45.1049	-0.0074139	293.544	0.197315	0	4.62708	1
2357	99.6195	19.349	-0.00767821	287.463	0.17743	0	6.08749	1												3720	116.144	14.5076	-0.00246348	83.6376	0.286858	0	57.493	1		2106	110.268	25.1392	-0.0124474	513.19	0.0730037	0	16.8771	1		447	97.3638	21.1526	-0.0120387	489.645	0.0741023	0	13.3003	1
2358	119.881	19.8246	-0.0069856	261.495	0.0746092	0	20.2666	1		# Refeyn DiscoverMP; 2023.1.2; Refeyn Ltd; www.refeyn.com; email: support@refeyn.com										3726	73.7288	10.2516	-0.00718608	283.884	0.0725155	0	inf	1		2108	58.4326	14.263	-0.0171063	709.82	0.0532553	0	27.1005	1		447	39.0933	23.0257	-0.00732013	289.568	0.328097	0	5.89227	1
2358	9.44655	20.8145	-0.00681443	255.078	0.0651816	0	17.9495	1		# Time created: 2023-12-16 16:41:27										3749	28.4296	22.8855	-0.00649973	254.781	0.087756	0	18.4128	1		2111	88.5589	13.3398	-0.00570385	228.578	0.163704	0	12.0999	1		447	26.8787	68.902	-0.00344305	125.173	0.36691	0	11.7048	1
2360	27.3948	21.0307	-0.00741181	277.475	0.0546757	0	15.0224	1		# Time changed: 2023-12-16 16:41:27										3749	46.0577	17.5675	-0.00695921	274.264	0.0484708	0	18.4128	1		2111	93.4059	24.4265	-0.00634738	255.739	0.132987	0	12.0999	1		447	66.7425	35.8361	-0.00708731	279.696	0.138293	0	10.0381	1
2368	74.7294	21.4863	-0.00711153	266.217	0.0818107	0	30.3038	1		# Version commit: ac9af8ec77dbb0deb649b6354200dbd837d923c6										3752	71.2251	5.66648	-0.00689702	271.627	0.0711166	0	27.8393	1		2114	70.7025	10.9303	-0.00607898	244.411	0.145178	0	17.7023	1		448	18.4394	60.7916	-0.00702012	276.847	0.276929	0	11.7048	1
2372	103.681	12.5357	-0.00722502	270.472	0.0637757	0	16.3528	1												3765	81.8928	20.3111	-0.0018648	58.2526	0.322635	0	inf	1		2116	9.9561	19.2712	0.00174421	-61.4603	0.46862	0	31.842	1		448	35.453	17.0072	-0.00718467	283.824	0.214514	0	7.03382	1
2372	38.824	7.28942	-0.00994812	372.568	0.0590392	0	26.0209	1												3772	59.9801	6.38657	-0.00703783	277.598	0.0689043	0	48.7281	1		2117	81.4146	25.0236	-0.00590391	237.022	0.114947	0	17.7023	1		448	108.849	58.9104	-0.00616001	240.377	0.244108	0	6.07303	1
2377	90.1658	21.7417	-0.00702796	263.084	0.078108	0	16.3528	1												3775	107.634	16.5593	-0.00664776	261.058	0.0723992	0	48.7281	1		2117	104.875	11.0051	-0.00195234	70.2448	0.367555	0	18.4262	1		449	114.462	11.5051	-0.00588058	228.528	0.322829	0	18.6744	1
2377	56.6664	26.2296	-0.0063827	238.891	0.126453	0	20.7182	1												3785	26.1751	11.5621	-0.00262112	90.3219	0.278041	0	38.8849	1		2119	119.019	22.8152	0.00197303	-71.1179	0.3821	0	18.4262	1		449	38.9994	28.9172	-0.00654985	256.907	0.260154	0	5.89227	1
2378	43.5031	10.2306	-0.00721613	270.139	0.0760239	0	6.83823	1												3789	62.3567	25.8073	-0.00688868	271.274	0.0656076	0	38.8849	1		2120	43.632	15.8081	-0.00342834	132.54	0.234735	0	10.0829	1		450	51.0498	19.079	-0.00697649	274.997	0.177408	0	9.44423	1
2379	20.1702	13.0641	-0.00731713	273.925	0.0640665	0	17.0985	1												3802	96.5268	16.5965	-0.0068883	271.258	0.0672014	0	inf	1		2121	41.1658	25.5848	-0.00633666	255.286	0.157437	0	10.0829	1		450	86.3216	54.7226	-0.0144563	592.155	0.236204	0	7.40455	1
2381	36.7774	8.99506	-0.00765007	286.408	0.0973039	0	5.10995	1												3808	81.7425	20.5222	-0.00268341	92.9632	0.250954	0	inf	1		2122	21.7635	9.81665	-0.00696407	281.766	0.105878	0	22.6744	1		451	102.021	62.6264	-0.0047915	182.35	0.296437	0	7.77318	1
2383	105.276	6.26175	-0.00743954	278.515	0.0613362	0	61.9003	1												3815	102.84	16.4188	-0.00214034	69.936	0.325322	0	inf	1		2127	43.983	26.6986	-0.00177203	62.6345	0.37549	0	27.9052	1		451	24.7415	28.9185	-0.0059949	233.376	0.178254	0	14.2579	1
2386	32.6394	5.99704	-0.00706502	264.473	0.0920803	0	5.10995	1												3821	79.206	17.5411	-0.00639539	250.357	0.0949762	0	8.91887	1		2136	39.8461	24.901	-0.00638758	257.435	0.130371	0	23.4097	1		451	83.6497	30.2211	0.00313241	-112.001	0.420539	0	15.945	1
2390	87.3955	11.3783	-0.00742896	278.118	0.0588937	0	55.0199	1												3823	81.3087	8.8736	-0.00712692	281.375	0.0681906	0	8.91887	1		2139	26.3722	5.75765	-0.0018898	67.605	0.393275	0	23.4097	1		451	108.333	48.6171	-0.00658545	258.416	0.20926	0	8.11224	1
2398	80.6954	14.4591	-0.00732779	274.325	0.0734017	0	inf	1												3830	111.711	8.226	-0.00260505	89.6405	0.288992	0	28.1164	1		2145	105.193	16.2135	-0.00686233	277.472	0.144882	0	8.44965	1		452	59.0245	14.0195	-0.00749616	297.032	0.184374	0	9.44423	1
2407	21.9433	6.31594	-0.00816002	305.527	0.180652	0	32.9029	1												3834	84.795	16.3529	-0.00745974	295.487	0.0715533	0	24.1647	1		2145	101.47	8.62808	-0.00635212	255.939	0.196338	0	8.44965	1		453	65.778	33.0952	-0.00656508	257.552	0.430889	0	4.87821	1
2407	65.7445	23.1169	-0.0234304	878.05	0.0489227	0	15.0229	1												3834	62.6933	26.1224	-0.00646352	253.246	0.092292	0	24.1647	1		2147	23.0767	6.04153	-0.00587063	235.617	0.107412	0	19.958	1		454	65.0752	24.062	-0.00591047	229.796	0.245735	0	9.06047	1
2408	85.6352	19.8748	-0.00720935	269.884	0.0633957	0	20.1532	1												3835	15.922	20.0009	-0.00741964	293.787	0.0518421	0	47.1702	1		2152	92.4048	8.24741	0.00207355	-75.3603	0.447471	0	30.6909	1		454	58.1506	46.6807	-0.00777192	308.725	0.280741	0	8.93637	1
2409	53.9937	13.757	-0.00725068	271.434	0.0736823	0	15.0229	1												3854	12.4054	8.19271	-0.00698087	275.183	0.0728993	0	19.8679	1		2152	26.1832	25.7562	-0.00177052	62.5706	0.352775	0	18.0727	1		455	114.978	53.2699	-0.0129254	527.242	0.131726	0	8.11224	1
2411	117.226	14.3909	-0.00670123	250.834	0.0892693	0	9.07301	1												3854	102.686	16.572	0.00208858	-67.7413	0.354192	0	76.0929	1		2153	66.6247	24.9004	-0.00681951	275.665	0.128292	0	11.8258	1		455	110.189	64.7226	-0.0141066	577.326	0.134056	0	6.38244	1
2415	65.5919	17.9184	-0.00750594	281.004	0.0534059	0	8.01697	1												3867	91.1675	9.68948	-0.00788534	313.534	0.0617263	0	14.5284	1		2155	44.1164	23.5148	-0.00214425	78.3444	0.302969	0	10.8166	1		455	78.7845	68.7607	-0.00856276	342.257	0.164928	0	5.99788	1
2415	40.1957	21.832	-0.00683253	255.757	0.0631043	0	16.4873	1												3871	105.568	7.76408	-0.00707944	279.362	0.089116	0	14.5284	1		2155	54.8025	25.1903	0.00293105	-111.551	0.264951	0	10.8166	1		455	46.0727	71.9557	-0.00507766	194.483	0.24608	0	10.2353	1
2415	114.288	22.9749	-0.0081208	304.057	0.0535183	0	9.07301	1												3881	109.758	19.9573	-0.0851041	3587.74	0.0302716	0	38.7571	1		2160	83.4692	6.89078	-0.00272474	102.844	0.296123	0	15.8218	1		457	83.2736	30.2846	-0.00371372	136.65	0.330397	0	7.93011	1
2416	22.2984	7.90732	-0.00672124	251.584	0.0866154	0	9.71078	1												3887	109.538	18.7031	-0.00346332	126.033	0.280468	0	4.75807	1		2161	108.542	12.0816	-0.00167316	58.4618	0.499448	0	25.604	1		457	117.174	35.0632	-0.00676215	265.908	0.180784	0	18.3388	1
2416	23.2516	20.7087	-0.00725547	271.614	0.0611426	0	11.46	1												3888	24.8654	8.28494	-0.00657114	257.809	0.0605002	0	85.3111	1		2162	40.7833	14.297	-0.0123276	508.136	0.0525158	0	11.0255	1		457	100.473	72.7143	-0.00746287	295.62	0.22239	0	7.23616	1
2417	14.352	13.4888	-0.00682027	255.297	0.0884909	0	9.71078	1												3891	112.661	22.2931	-0.00600319	233.727	0.23425	0	4.75807	1		2164	20.9889	12.4344	-0.00319099	122.522	0.371999	0	17.1001	1		458	44.174	61.4671	0.00857177	-342.639	0.203454	0	10.6591	1
2419	91.4166	26.347	-0.00698555	261.494	0.0737877	0	13.1868	1												3903	99.7282	11.469	-0.00705	278.114	0.074426	0	inf	1		2167	34.2765	23.1978	-0.0122923	506.645	0.0690597	0	11.0255	1		458	37.2522	25.8885	-0.00687701	270.779	0.14791	0	8.93809	1
2419	56.0432	26.3804	-0.00701387	262.555	0.203184	0	12.7586	1												3909	49.7465	22.3734	-0.0066862	262.688	0.0755612	0	inf	1		2174	93.0377	8.97458	-0.003406	131.597	0.250925	0	inf	1		458	63.2801	37.2854	-0.094955	4005.43	0.0509507	0	4.87821	1
2420	73.0155	14.8916	-0.00729342	273.037	0.056157	0	8.01697	1												3920	74.4673	15.942	-0.0067166	263.977	0.0609949	0	inf	1		2180	27.9023	26.8848	0.00145748	-49.3587	0.49533	0	50.4603	1		458	72.8882	67.6618	-0.00712719	281.387	0.268539	0	5.99788	1
2423	23.6033	23.9532	-0.00599556	224.376	0.318222	0	4.63538	1												3936	31.3152	20.4607	-0.00646985	253.514	0.0701998	0	inf	1		2181	77.7647	19.1393	0.00192508	-69.094	0.391415	0	50.4603	1		458	104.035	66.4154	-0.00772073	306.554	0.277613	0	6.38244	1
2424	19.0688	24.915	-0.00564558	211.255	0.34624	0	4.63538	1												3944	102.942	18.6017	-0.0022489	74.539	0.33021	0	76.1809	1		2187	114.08	16.3234	-0.0199109	828.192	0.0776786	0	6.05679	1		459	57.4443	55.5891	-0.00505643	193.583	0.272393	0	8.93637	1
2430	98.9202	19.72	-0.00342037	127.826	0.162064	0	51.6931	1												3945	27.172	26.5077	-0.00641148	251.039	0.0815627	0	76.1809	1		2188	73.8802	26.0407	-0.0076405	310.315	0.0806618	0	35.5678	1		460	90.1154	34.2941	-0.00272079	94.5483	0.491715	0	7.93011	1
2431	15.5168	22.0683	-0.00690203	258.362	0.0669382	0	27.3325	1												3958	31.7722	9.27312	-0.026918	1120.55	0.0280757	0	55.9478	1		2189	18.7692	13.8778	-0.00334232	128.909	0.31416	0	8.64895	1		461	45.291	35.7229	-0.0135596	554.133	0.0830772	0	8.05786	1
2431	47.8188	11.9215	-0.00730974	273.648	0.086208	0	7.56831	1												3961	87.6472	12.1256	-0.00688578	271.151	0.0581997	0	15.3126	1		2192	108.028	16.0915	-0.00207287	75.3317	0.384441	0	6.05679	1		461	12.2064	9.59537	-0.00668015	262.432	0.19616	0	21.3302	1
2433	40.3559	10.6627	-0.0071093	266.133	0.0960814	0	7.56831	1												3965	72.3479	11.4883	-0.0068908	271.363	0.0741876	0	8.66631	1		2195	18.7315	14.0459	0.00498078	-198.061	0.143058	0	89.32	1		461	28.7903	23.0099	-0.00650085	254.829	0.142377	0	8.93809	1
2438	65.2974	23.7735	-0.00729823	273.217	0.0794481	0	28.1775	1												3967	76.1986	19.2521	-0.00668442	262.613	0.108632	0	8.66631	1		2207	23.1231	23.1996	-0.00700677	283.568	0.0722044	0	24.2079	1		461	79.923	43.8725	-0.00491955	187.779	0.322151	0	13.9868	1
2439	108.066	22.8121	-0.00754326	282.403	0.079129	0	14.3558	1												3970	108.984	7.11792	-0.179928	7608.41	0.035673	0	21.2414	1		2209	47.0863	19.7666	-0.00206645	75.0607	0.405833	0	24.2079	1		463	113.634	71.084	-0.00631422	246.916	0.237724	0	10.6735	1
2442	105.064	8.77368	-0.00657788	246.209	0.11374	0	7.77698	1												3973	120.463	24.9905	-0.00714338	282.073	0.0555735	0	21.2414	1		2216	18.061	12.9299	-0.00265879	100.06	0.286561	0	13.9034	1		463	98.5594	53.9449	-0.00739467	292.728	0.207376	0	7.35043	1
2444	97.3592	9.82957	-0.00749715	280.675	0.0780676	0	7.77698	1												3974	82.3028	18.6621	-0.00788721	313.613	0.0532133	0	29.0715	1		2218	14.6703	26.4135	-0.00592802	238.039	0.115137	0	13.9034	1		464	37.8939	38.9184	-0.00620201	242.158	0.204807	0	8.05786	1
2445	116.067	8.77128	-0.0195216	731.502	0.0444793	0	11.0033	1												3983	46.5544	13.2453	-0.0067527	265.508	0.0640245	0	inf	1		2221	69.2372	12.5387	0.00179515	-63.6105	0.429614	0	27.0126	1		464	105.878	53.2646	-0.00729616	288.551	0.20459	0	7.35043	1
2448	26.8812	13.3449	-0.0071965	269.403	0.06838	0	11.0507	1												3998	42.3218	13.8534	-0.00615683	240.242	0.0999538	0	61.3361	1		2222	106.457	23.0118	-0.00242849	90.3404	0.377443	0	38.6648	1		465	94.1258	13.1538	-0.0058451	227.024	0.201429	0	6.03167	1
2450	13.9041	6.14146	-0.00678186	253.857	0.20003	0	5.62806	1												4001	103.642	15.2483	-0.00615197	240.036	0.167648	0	4.61082	1		2224	42.2288	12.0631	-0.00756071	306.948	0.0620659	0	27.0126	1		465	89.7796	71.0708	-0.231897	9811.99	0.0731135	0	19.2453	1
2450	34.0858	21.7241	-0.00703074	263.188	0.068811	0	11.0507	1												4005	107.272	18.0912	-0.00546253	210.803	0.219094	0	4.61082	1		2228	112.36	10.2022	-0.00225381	82.9683	0.320581	0	15.9331	1		465	29.3654	56.5552	-0.00547999	211.543	0.261234	0	10.7611	1
2451	94.9979	14.2931	-0.00695604	260.387	0.0798143	0	28.5046	1												4015	114.587	20.0289	-0.00658898	258.566	0.0942437	0	19.583	1		2233	120.767	23.7368	-0.00163118	56.6898	0.488221	0	15.9331	1		466	27.8717	72.7358	-0.00742333	293.944	0.16056	0	11.3061	1
2452	66.5736	12.1547	-0.00752348	281.662	0.0542119	0	28.5046	1												4020	95.3186	23.5226	-0.00694508	273.665	0.0636349	0	19.583	1		2236	69.0001	8.6014	-0.0285023	1190.79	0.125763	0	13.2593	1		466	112.79	33.584	-0.0045116	170.481	0.332909	0	13.2893	1
2453	8.51929	7.77808	-0.0074867	280.283	0.16129	0	5.62806	1												4032	68.7791	24.7299	-0.00212292	69.1973	0.294518	0	inf	1		2237	32.5366	20.4857	-0.0208789	869.045	0.0670857	0	25.5787	1		467	15.2136	44.8693	-0.00635944	248.833	0.185327	0	10.5846	1
2458	119.212	21.1174	-0.00747242	279.748	0.068657	0	7.40829	1												4051	63.8771	11.3681	-0.00710491	280.442	0.0657055	0	inf	1		2238	7.71426	26.6597	0.0016965	-59.4467	0.479929	0	25.5787	1		467	39.0599	74.3645	-0.00447303	168.846	0.292277	0	8.77197	1
2462	120.044	13.756	-0.00732109	274.074	0.0633582	0	7.40829	1												4060	45.3483	19.1548	-0.00735503	291.048	0.0755258	0	70.0804	1		2240	76.6002	19.4664	-0.00719946	291.701	0.105579	0	8.47703	1		468	66.8204	45.3774	-0.00673033	264.559	0.204079	0	7.52902	1
2466	73.442	7.45492	-0.00730338	273.41	0.0583791	0	20.0227	1												4062	115.386	16.704	-0.00628474	245.665	0.0891659	0	70.0804	1		2244	73.308	27.278	-0.00616403	248	0.133015	0	8.47703	1		468	117.623	19.2657	-0.00639074	250.16	0.182273	0	15.112	1
2467	114.602	20.2462	-0.00682085	255.319	0.082951	0	8.46975	1												4072	112.621	10.4641	0.00178085	-54.6929	0.419111	0	inf	1		2248	84.3081	23.6887	-0.0067644	273.339	0.15426	0	11.5709	1		468	89.5117	33.6548	0.00332866	-120.323	0.475381	0	6.19989	1
2468	84.6613	24.1255	-0.00615722	230.437	0.269522	0	4.80546	1												4079	114.909	26.8542	-0.00742752	294.121	0.0726834	0	17.0968	1		2248	101.858	15.4081	0.00172221	-60.5318	0.407591	0	19.4057	1		468	93.8544	44.5924	-0.00274359	95.5148	0.450984	0	10.4693	1
2470	93.2795	10.1725	-0.00705518	264.104	0.0738493	0	13.3204	1												4080	114.892	9.75737	-0.006533	256.192	0.100039	0	17.0968	1		2255	77.0377	20.8999	-0.00611419	245.897	0.106447	0	25.9717	1		469	84.3753	30.1826	0.00467076	-177.23	0.319116	0	6.19989	1
2471	31.2738	18.7066	-0.0167397	627.203	0.0528683	0	22.8637	1												4082	88.5271	15.5568	-0.00255325	87.4441	0.269249	0	26.9953	1		2256	56.3869	5.14949	0.00260687	-97.8692	0.309671	0	25.9717	1		469	78.1546	41.1492	-0.00611688	238.548	0.229865	0	9.31958	1
2471	89.3041	22.8859	-0.00747739	279.934	0.177924	0	4.80546	1												4083	24.3471	23.6029	-0.00658683	258.474	0.0643103	0	64.6823	1		2269	42.6563	16.1554	-0.00585867	235.113	0.137551	0	10.6548	1		469	115.7	70.6225	-0.00692835	272.956	0.159899	0	17.6218	1
2476	53.8756	15.2563	-0.00727697	272.42	0.0690075	0	22.8637	1												4088	111.17	15.7538	-0.00675568	265.634	0.0606882	0	87.1769	1		2269	32.4352	19.1643	-0.00227932	84.045	0.340739	0	8.3824	1		470	25.6802	46.4448	-0.0129699	529.126	0.133592	0	8.98507	1
2478	90.3326	18.1706	-0.00697675	261.164	0.0863326	0	28.8622	1												4108	105.576	19.8913	-0.006569	257.719	0.0950365	0	21.0659	1		2269	35.9055	26.7947	-0.00209039	76.071	0.469167	0	8.3824	1		470	90.7091	18.1244	-0.00714768	282.255	0.300605	0	6.03167	1
2479	24.7384	17.7387	-0.00619134	231.717	0.0737549	0	29.2427	1												4109	24.6385	18.8102	-0.00202603	65.0893	0.322756	0	61.7966	1		2274	77.7443	18.0321	-0.00227253	83.7581	0.315152	0	12.1493	1		470	45.5009	61.3713	-0.00620772	242.4	0.379498	0	13.0849	1
2483	64.1654	5.9927	-0.00731485	273.84	0.0797268	0	28.51	1												4115	62.8245	22.8382	-0.00696154	274.363	0.0574342	0	17.5533	1		2274	108.629	19.7819	-0.00238421	88.4719	0.36809	0	30.9346	1		471	100.866	27.0938	-0.007189	284.008	0.277298	0	6.84442	1
2485	37.7169	16.6369	-0.00660974	247.404	0.0938026	0	28.51	1												4117	50.6744	7.43324	-0.00679146	267.151	0.061849	0	14.4909	1		2275	62.1556	17.1674	0.0022363	-82.2293	0.267768	0	6.98015	1		471	106.079	45.0545	-0.00720849	284.834	0.167403	0	12.2338	1
2488	94.4406	11.2152	-0.0071246	266.707	0.0654504	0	30.7223	1												4120	45.3763	20.9208	-0.00714996	282.352	0.0637342	0	14.4909	1		2279	67.0769	12.2173	-0.0015508	53.2975	0.43865	0	6.98015	1		471	64.2284	58.0934	-0.0079247	315.203	0.196092	0	12.9775	1
2492	35.3986	12.5898	-0.00712463	266.708	0.0666523	0	40.8503	1												4139	14.408	22.4403	-0.00720476	284.676	0.0666807	0	13.3823	1		2281	7.12683	16.4496	-0.00292606	111.341	0.359628	0	10.8568	1		471	99.3943	63.941	-0.00634593	248.26	0.184669	0	13.7516	1
2494	110.427	7.33415	-0.00707931	265.009	0.0777927	0	18.213	1												4139	72.1452	6.26677	-0.00683552	269.02	0.0690902	0	14.8756	1		2284	29.0328	20.1257	-0.00187968	67.1778	0.432253	0	12.0101	1		471	47.831	74.2471	-0.00579741	225.002	0.318716	0	8.77197	1
2495	75.6878	5.84245	-0.0162355	608.296	0.0445868	0	28.8957	1												4139	81.4028	17.9108	-0.0067839	266.831	0.0901096	0	14.8756	1		2287	115.551	23.914	-0.0117549	483.963	0.0738692	0	34.075	1		472	96.4861	20.5561	-0.00783169	311.259	0.288692	0	6.26788	1
2496	99.6384	22.0082	-0.0069901	261.664	0.0773677	0	18.213	1												4141	26.0626	15.8635	-0.00163548	48.529	0.385059	0	13.3823	1		2288	40.1893	24.5726	-0.00627469	252.671	0.123843	0	12.0101	1		472	69.2923	38.2657	-0.00595933	231.868	0.203863	0	7.52902	1
2501	37.5705	23.2335	-0.00686659	257.034	0.0701234	0	17.6548	1												4147	79.8335	15.4602	-0.00727535	287.669	0.0575792	0	57.179	1		2289	82.8212	14.4331	-0.0138112	570.75	0.0475894	0	34.075	1		473	34.2795	49.0494	-0.00648164	254.014	0.35447	0	8.98507	1
2503	36.9579	5.58929	-0.0067108	251.193	0.0755326	0	13.6976	1												4149	23.2165	23.4576	-0.00614512	239.745	0.0938628	0	39.3882	1		2294	44.5197	23.1952	-0.00215345	78.7326	0.285949	0	39.2909	1		473	6.41892	61.8248	-0.00699045	275.589	0.15009	0	17.8313	1
2507	35.92	19.2475	-0.00728018	272.54	0.0689616	0	13.6976	1												4154	61.616	14.6877	-0.00654451	256.68	0.0673921	0	23.7332	1		2301	66.0929	15.2171	-0.00675353	272.88	0.136315	0	30.3314	1		474	63.9312	24.4924	-0.00670043	263.292	0.162356	0	10.5426	1
2507	68.2668	22.3769	-0.0104109	389.918	0.0553949	0	32.4978	1												4157	38.0873	17.7959	-0.00546162	210.764	0.194364	0	4.71926	1		2301	35.8288	13.1987	-0.00184575	65.746	0.390675	0	13.3567	1		474	85.6819	64.9793	-0.00758747	300.903	0.110155	0	9.98643	1
2509	120.421	10.8757	-0.00680169	254.6	0.182051	0	4.71975	1												4160	42.7215	18.6878	-0.00572376	221.879	0.198939	0	4.71926	1		2301	23.002	16.9238	-0.00193183	69.379	0.454483	0	13.3567	1		476	106.511	30.9649	-0.00631451	246.928	0.216953	0	6.84442	1
2512	118.132	15.0037	-0.00687423	257.32	0.148078	0	4.71975	1												4164	94.1617	26.0119	-0.00753121	298.518	0.231669	0	6.7249	1		2309	69.4632	8.36524	0.00392162	-153.358	0.162795	0	37.7072	1		476	18.6894	48.8869	-0.00723183	285.824	0.304458	0	7.20287	1
2515	22.946	12.3079	-0.00676766	253.324	0.0824958	0	14.7503	1												4165	90.1653	20.6032	-0.00813566	324.148	0.229414	0	6.7249	1		2309	33.5968	20.0029	-0.00409585	160.712	0.205221	0	37.7072	1		476	9.36993	20.2674	-0.00669896	263.229	0.145566	0	17.3957	1
2516	13.3219	23.4859	-0.00670567	251	0.0790217	0	14.7503	1												4166	89.3862	13.6078	-0.00725792	286.93	0.200514	0	7.03872	1		2319	54.9896	25.0933	-0.00283972	107.697	0.325454	0	18.39	1		477	110.032	22.8128	-0.00705178	278.189	0.212778	0	6.16411	1
2518	89.679	11.28	-0.00686719	257.056	0.0700411	0	19.9389	1												4185	5.36728	25.2789	-0.00562544	217.71	0.377964	0	39.423	1		2319	117.671	11.688	-0.00663587	267.914	0.13291	0	37.0499	1		477	95.2007	61.9593	-0.0064187	251.346	0.307449	0	9.98643	1
2519	74.9282	24.6954	-0.0073491	275.124	0.0699131	0	19.9389	1												4186	90.9074	18.4709	-0.00670198	263.357	0.208373	0	8.1875	1		2322	57.7164	6.9066	0.00730596	-296.196	0.0987133	0	18.39	1		478	57.4062	68.4294	-0.00920631	369.545	0.125528	0	14.8225	1
2519	111.478	26.6579	-0.0069358	259.629	0.0762021	0	26.6777	1												4186	84.388	23.4239	-0.006662	261.662	0.148903	0	8.1875	1		2323	80.805	7.99672	-0.0108055	443.896	0.0765478	0	10.1447	1		478	90.035	47.48	-0.00777657	308.922	0.144378	0	11.7123	1
2525	7.89468	7.73392	-0.00717405	268.561	0.0622236	0	25.3926	1												4186	44.787	25.7829	-0.00684541	269.439	0.0586822	0	39.423	1		2327	90.3963	11.3015	-0.00345412	133.628	0.210434	0	10.1447	1		478	24.2984	65.8743	-0.00694846	273.808	0.340081	0	5.84263	1
2527	32.111	15.373	-0.00711087	266.192	0.0610022	0	25.3926	1												4188	93.8823	9.12113	-0.00700458	276.188	0.0982358	0	7.94389	1		2328	71.9525	15.995	-0.0120475	496.314	0.0708242	0	11.4444	1		478	54.5438	19.694	-0.00663821	260.653	0.182017	0	10.5426	1
2527	80.3779	20.4327	-0.00670495	250.973	0.0759862	0	14.1575	1												4193	101.809	9.64123	-0.00706901	278.92	0.0615383	0	7.94389	1		2329	11.8505	21.1633	-0.00713096	288.81	0.100561	0	12.6576	1		478	24.0132	71.71	-0.00740904	293.338	0.343747	0	5.84263	1
2528	71.3434	9.53256	-0.00668356	250.171	0.069083	0	14.1575	1												4197	79.5707	13.5388	-0.0063602	248.865	0.063501	0	22.5774	1		2331	118.565	6.05672	-0.00709048	287.101	0.099147	0	12.9084	1		479	101.677	46.1961	-0.00421152	157.757	0.337542	0	11.7123	1
2533	38.0246	23.6939	-0.00699401	261.811	0.0701934	0	17.6772	1												4197	55.8097	9.97514	-0.00707321	279.098	0.180906	0	7.65009	1		2333	115.697	18.6425	-0.0063785	257.052	0.0826614	0	12.9084	1		479	6.02665	61.5131	-0.00631413	246.912	0.222202	0	10.7939	1
2535	98.2653	13.0546	-0.00703299	263.272	0.0641956	0	44.8316	1												4198	50.5479	15.5282	-0.00669814	263.194	0.246218	0	7.65009	1		2333	81.1989	9.25112	-0.00300161	114.529	0.394651	0	11.4444	1		480	108.974	59.1449	-0.0105327	425.787	0.0954414	0	7.69382	1
2538	53.4811	15.116	-0.00709952	265.767	0.0728938	0	17.6772	1												4223	53.5277	23.2567	-0.006838	269.125	0.0678927	0	60.4899	1		2334	22.0637	13.6863	0.00220714	-80.9986	0.355976	0	12.6576	1		480	43.7775	62.6015	-0.00386475	143.054	0.321473	0	7.75856	1
2543	95.4251	8.51213	-0.00697015	260.916	0.0912071	0	9.63795	1												4223	112.158	8.3746	-0.00222545	73.5448	0.328777	0	60.4899	1		2335	46.0808	13.0396	0.00152549	-52.2291	0.437979	0	23.4886	1		480	114.778	18.8791	-0.00704492	277.899	0.210019	0	6.16411	1
2546	101.285	16.1641	-0.00727772	272.448	0.104023	0	9.63795	1												4246	14.9738	23.0918	-0.00687472	270.682	0.0523987	0	inf	1		2336	99.0036	22.3548	-0.0187864	780.733	0.0405964	0	17.1016	1		481	26.7355	19.2437	-0.00776344	308.365	0.13513	0	9.45288	1
2550	113.637	15.0739	-0.00728442	272.699	0.102183	0	5.92701	1												4252	60.3437	21.3832	-0.00733964	290.395	0.0502122	0	21.2805	1		2339	117.07	10.4144	0.00151761	-51.8967	0.466885	0	21.6557	1		481	83.9267	11.6542	-0.178564	7550.57	0.0614735	0	13.2477	1
2554	108.259	17.5664	-0.00707265	264.759	0.125293	0	5.92701	1												4254	39.245	18.6076	-0.0123944	504.725	0.0385702	0	21.2805	1		2340	69.1703	8.72787	-0.00262451	98.6135	0.30664	0	20.9714	1		482	10.8155	46.3462	-0.0943719	3980.71	0.110236	0	8.99994	1
2558	121.046	9.69137	-0.00681049	254.93	0.0806112	0	13.4258	1												4260	111.544	8.15261	0.00223327	-73.8765	0.349614	0	inf	1		2344	50.5707	18.4158	-0.00631753	254.479	0.116721	0	14.0857	1		482	38.6726	52.5962	-0.00679403	267.26	0.147171	0	9.43126	1
2559	86.627	16.8246	-0.00665781	249.206	0.0804651	0	10.0725	1												4271	107.796	25.4822	0.00124575	-32.004	0.475642	0	inf	1		2348	57.7813	6.31557	-0.00408657	160.32	0.170042	0	14.0857	1		482	36.0239	62.3237	-0.00650834	255.146	0.254263	0	7.57211	1
2559	76.6193	17.9657	-0.00689059	257.933	0.0795225	0	10.0725	1												4279	93.3646	14.3856	-0.0075023	297.292	0.0559342	0	inf	1		2349	113.137	18.8217	0.00198914	-71.7976	0.387868	0	12.3159	1		482	15.4486	67.9188	-0.00681098	267.979	0.195775	0	9.0829	1
2560	116.287	22.2451	-0.00744226	278.617	0.0719516	0	13.4258	1												4290	57.6421	12.7229	-0.00643449	252.015	0.06879	0	inf	1		2354	119.778	8.44974	0.00179544	-63.6226	0.499609	0	12.3159	1		482	75.7312	45.0072	0.00397936	-147.913	0.39442	0	14.516	1
2562	45.4883	8.52879	-0.00704024	263.544	0.0730992	0	14.8454	1												4299	87.3895	6.79225	-0.0103657	418.705	0.0425729	0	inf	1		2354	36.8127	11.4922	0.00172263	-60.5494	0.414863	0	7.86367	1		483	103.618	30.0955	-0.00634528	248.233	0.231687	0	9.08616	1
2565	13.1686	20.6141	-0.00687741	257.439	0.0842603	0	10.7044	1												4309	119.669	12.1923	-0.0345943	1446.04	0.0408411	0	40.6091	1		2355	63.6189	15.1398	0.00172148	-60.501	0.484089	0	27.0532	1		483	114.036	68.4627	-0.00727215	287.533	0.153316	0	10.604	1
2566	60.1278	10.9926	-0.00694648	260.029	0.0779136	0	14.8454	1												4310	79.3578	17.0992	-0.00340489	123.555	0.225768	0	40.6091	1		2358	21.1318	26.4426	-0.00604429	242.946	0.127553	0	18.2197	1		483	59.8531	41.765	-0.00591613	230.036	0.16318	0	5.88212	1
2567	89.4039	12.3537	-0.0065882	246.596	0.0835575	0	29.3077	1												4325	18.494	27.32	-0.00655258	257.022	0.0620603	0	23.7214	1		2358	29.0826	10.0493	0.00172649	-60.7127	0.404567	0	7.86367	1		483	49.9043	42.3101	-0.00565534	218.978	0.273497	0	4.08174	1
2568	37.8629	15.6415	-0.00680562	254.748	0.0686192	0	20.2885	1												4327	7.15942	6.48176	-0.00674467	265.167	0.0762427	0	23.7214	1		2365	21.0264	10.2391	0.0027893	-105.569	0.342475	0	5.64834	1		483	89.7151	72.1586	0.00449791	-169.901	0.307522	0	15.601	1
2568	21.3839	27.4764	-0.00678817	254.093	0.0741302	0	10.7044	1												4329	65.7589	9.38133	-0.00683622	269.049	0.078382	0	50.5546	1		2366	57.8173	6.71042	0.00346203	-133.961	0.189271	0	28.6512	1		484	30.1351	67.0838	-0.00674435	265.154	0.213913	0	7.57211	1
2584	111.964	7.0263	-0.00767662	287.404	0.0578068	0	13.6118	1												4337	74.6981	25.5095	-0.00678731	266.975	0.0618093	0	inf	1		2367	26.6429	10.8383	-0.00224169	82.4565	0.37414	0	5.64834	1		485	112.558	31.7225	0.00602846	-234.799	0.225083	0	8.36857	1
2585	52.4468	15.9153	-0.00703926	263.507	0.0745909	0	38.0034	1												4343	86.5541	15.3941	-0.00652603	255.896	0.0668492	0	7.27915	1		2367	84.142	18.0198	-0.00199914	72.2197	0.368123	0	9.24835	1		485	102.22	62.8297	0.00436952	-164.457	0.371166	0	7.69382	1
2586	111.763	20.6366	-0.00694622	260.019	0.0788669	0	7.54441	1												4348	82.2699	21.2789	-0.00191751	60.4878	0.338486	0	7.27915	1		2371	90.3201	11.1377	-0.00774181	314.591	0.0970795	0	9.24835	1		486	75.2386	21.6552	-0.00799806	318.313	0.153297	0	13.2477	1
2589	14.9284	9.8632	-0.00669625	250.647	0.0849428	0	16.9943	1												4358	66.1032	13.1264	-0.00676741	266.131	0.0601816	0	inf	1		2372	22.0501	16.1828	-0.00645377	260.229	0.112577	0	7.04678	1		486	24.6516	28.464	-0.00698151	275.21	0.139273	0	9.45288	1
2590	116.134	26.7861	-0.00737339	276.035	0.0637066	0	7.54441	1												4380	105.336	11.8115	-0.00725213	286.684	0.0662478	0	inf	1		2378	5.67261	13.4541	-0.00199026	71.845	0.377691	0	29.7439	1		486	109.202	58.8688	-0.00336546	121.883	0.331921	0	8.02739	1
2591	27.6757	21.102	-0.00742047	277.8	0.0624806	0	16.3754	1												4389	110.671	8.07649	-0.00245271	83.181	0.320656	0	inf	1		2379	62.1051	6.02062	-0.0131847	544.308	0.0481903	0	14.3635	1		486	61.8702	71.8025	-0.00639281	250.248	0.201964	0	22.1912	1
2594	34.6512	6.28665	-0.00694794	260.084	0.0844965	0	16.3754	1												4395	107.575	25.9053	-0.0026382	91.0463	0.28038	0	29.6728	1		2383	35.3594	11.6118	-0.002705	102.011	0.297976	0	13.529	1		486	39.7308	73.3179	0.00492885	-188.174	0.452919	0	11.4429	1
2604	101.362	21.6998	-0.00641356	240.048	0.160546	0	4.11381	1												4396	35.918	26.6417	-0.00627004	245.042	0.0653843	0	44.7215	1		2384	72.5494	15.881	-0.0581167	2440.68	0.0917702	0	14.3635	1		487	29.9594	56.2059	0.00593973	-231.037	0.19029	0	8.61428	1
2606	63.1282	24.5613	-0.00723003	270.66	0.0618798	0	34.228	1												4400	79.457	16.4258	-0.00644209	252.338	0.0812319	0	29.6728	1		2385	22.9335	6.26099	0.00167576	-58.5713	0.461091	0	13.529	1		488	53.981	42.1079	-0.00704931	278.084	0.235737	0	4.08174	1
2606	116.264	24.9258	-0.00710086	265.817	0.0742763	0	15.2471	1												4410	71.4252	23.6021	-0.00720349	284.622	0.0642747	0	inf	1		2388	113.071	9.83918	-0.00685215	277.043	0.125018	0	13.7401	1		489	105.768	36.6143	-0.00720332	284.615	0.250646	0	7.61105	1
2608	97.2678	22.1026	-0.00693093	259.446	0.122984	0	4.11381	1												4418	82.2832	20.2452	-0.00187157	58.5396	0.371882	0	inf	1		2394	23.0758	13.5087	-0.00717462	290.652	0.153674	0	23.1938	1		490	28.7339	16.8239	-0.00700814	276.339	0.184838	0	6.94387	1
2612	26.962	26.0228	-0.00809023	302.911	0.0633948	0	25.4946	1												4429	77.2511	11.9103	-0.00625622	244.456	0.0691912	0	9.09455	1		2394	42.6709	25.9179	0.00248071	-92.5445	0.304084	0	23.1938	1		490	52.1739	17.0638	0.00635834	-248.786	0.268078	0	4.27532	1
2615	47.9461	11.5438	-0.00771471	288.832	0.11945	0	12.8203	1												4431	86.3264	12.5031	-0.00686403	270.228	0.0757207	0	9.09455	1		2403	72.1668	26.2702	-0.0135539	559.891	0.0520026	0	19.0956	1		490	78.3285	39.5956	-0.00720768	284.8	0.191488	0	12.4369	1
2616	53.0025	23.3249	-0.00711912	266.502	0.0732132	0	12.8203	1												4434	24.9788	16.9734	-0.0072205	285.343	0.0651602	0	52.517	1		2407	107.912	24.5683	-0.011959	492.578	0.0736509	0	7.06408	1		490	26.554	44.7498	-0.00713463	281.702	0.127715	0	8.38991	1
2620	6.75243	6.57441	-0.00698768	261.574	0.0594653	0	41.4923	1												4439	112.108	8.22857	-0.00176971	54.2207	0.429641	0	87.5671	1		2409	59.6387	21.861	0.00318539	-122.286	0.269103	0	11.3856	1		490	87.0958	59.5841	0.00348692	-127.033	0.398858	0	10.9833	1
2623	92.6283	23.6614	-0.00703642	263.401	0.0839611	0	87.5593	1												4448	36.8496	6.31587	-0.017584	724.775	0.0420312	0	inf	1		2410	108.695	17.5477	-0.00731825	296.714	0.210762	0	7.06408	1		491	54.0274	48.7885	-0.00697138	274.78	0.179821	0	6.68071	1
2632	96.7793	17.7035	-0.00835699	312.912	0.0641273	0	25.9083	1												4454	65.0078	11.9901	-0.0121006	492.268	0.0414645	0	inf	1		2411	25.5429	9.20649	-0.00641569	258.622	0.105078	0	16.7466	1		491	62.6952	15.702	-0.00759064	301.038	0.151992	0	10.609	1
2636	18.8084	6.94913	-0.00639383	239.309	0.0955767	0	39.7163	1												4462	91.7026	9.19837	-0.00670348	263.421	0.079486	0	26.5975	1		2411	12.3941	19.5774	-0.0020342	73.6997	0.30869	0	16.7466	1		492	48.4826	35.9324	-0.00645479	252.876	0.199351	0	8.26864	1
2636	70.9055	19.0391	-0.00725952	271.765	0.0757494	0	16.1584	1												4464	65.3605	12.875	-0.00668179	262.501	0.0842426	0	26.5975	1		2413	69.0752	12.1112	-0.0156276	647.415	0.0847011	0	6.11887	1		492	43.8818	61.2141	-0.00910099	365.079	0.10354	0	14.7958	1
2641	55.2029	22.8497	-0.00701095	262.446	0.0682393	0	10.5105	1												4473	23.3254	9.47761	-0.0199433	824.81	0.0395707	0	36.0773	1		2415	119.52	11.571	0.00194196	-69.8066	0.46987	0	12.3655	1		492	48.1706	15.5631	-0.00712474	281.283	0.217868	0	4.19117	1
2642	65.5098	24.9083	-0.00701846	262.728	0.0739617	0	10.5105	1												4474	87.9901	10.8105	-0.00634178	248.084	0.0794989	0	35.7842	1		2416	70.2997	6.11612	-0.00779276	316.741	0.276039	0	5.7878	1		493	23.5041	36.9339	-0.00720097	284.515	0.175565	0	8.38991	1
2643	97.5059	11.2091	-0.00708507	265.225	0.0811081	0	14.1608	1												4477	55.4978	25.8025	-0.00682895	268.741	0.0566123	0	35.7842	1		2421	68.8544	11.7206	-0.00430146	169.39	0.197105	0	5.7878	1		493	22.1675	19.0822	-0.0071257	281.324	0.163248	0	6.94387	1
2645	10.2252	11.8947	-0.00668245	250.129	0.0918401	0	24.4687	1												4486	23.2347	8.44948	0.00207976	-67.3673	0.30906	0	28.0531	1		2424	28.3932	7.03499	-0.00585008	234.75	0.295957	0	25.7373	1		494	75.6252	9.94211	-0.00644845	252.607	0.315551	0	6.36631	1
2648	38.3662	10.6744	-0.00764354	286.163	0.137077	0	9.16769	1												4491	48.2181	21.2091	-0.00688988	271.325	0.0966068	0	8.35113	1		2427	12.133	26.9853	0.00189751	-67.9305	0.42029	0	25.7373	1		494	89.5071	34.1445	0.00307135	-109.412	0.31281	0	12.4369	1
2650	90.5617	23.1223	-0.0129692	485.835	0.0468944	0	11.7522	1												4492	40.3423	18.432	-0.00640171	250.625	0.0792752	0	8.35113	1		2432	108.229	9.85096	-0.0197386	820.92	0.0534691	0	9.4779	1		494	100.287	41.896	0.0057926	-224.798	0.187336	0	7.61105	1
2650	33.7574	18.5994	-0.0069367	259.662	0.106888	0	9.16769	1												4499	49.1315	9.3492	-0.0467184	1960.12	0.0335615	0	34.6791	1		2433	68.9533	8.59405	-0.00418564	164.502	0.18295	0	21.93	1		495	110.348	47.0857	-0.00449855	169.928	0.294832	0	11.3202	1
2651	102.007	20.4544	-0.00710728	266.058	0.0768571	0	11.7522	1												4505	14.5449	6.8814	-0.00666976	261.991	0.0678203	0	inf	1		2434	54.8969	25.4268	-0.00278804	105.516	0.3636	0	8.38293	1		495	21.1399	69.7989	-0.00647373	253.679	0.210855	0	15.1153	1
2652	115.855	9.03731	-0.00791122	296.199	0.0888095	0	17.9478	1												4519	44.2543	19.994	-0.00658138	258.244	0.0747565	0	inf	1		2435	46.7186	23.5858	-0.011619	478.23	0.152086	0	8.38293	1		496	29.2691	56.9356	0.00528144	-203.124	0.205472	0	15.1334	1
2653	74.5392	7.9248	-0.00716054	268.054	0.0791508	0	22.0836	1												4527	104.7	18.5802	-0.00700228	276.091	0.0743088	0	37.5134	1		2435	18.0981	13.1507	0.00187051	-66.7909	0.452022	0	30.4635	1		497	75.7781	16.3066	0.00569866	-220.815	0.334483	0	6.36631	1
2659	27.3808	7.30792	-0.00694041	259.801	0.0724606	0	13.7913	1												4531	67.4258	14.3485	-0.00638015	249.711	0.0732785	0	37.5134	1		2439	113.253	12.2149	-0.0068009	274.88	0.116707	0	17.7388	1		497	11.251	41.4007	-0.00683842	269.142	0.269493	0	5.80417	1
2659	46.3479	27.5179	-0.00723481	270.839	0.0778632	0	7.22293	1												4532	18.8238	14.2269	-0.00627721	245.346	0.0729435	0	48.6021	1		2439	95.5949	10.5282	-0.00555714	222.386	0.195513	0	17.7388	1		497	52.1291	16.9403	-0.00437481	164.681	0.29764	0	4.19117	1
2661	24.2427	20.7375	-0.00669962	250.773	0.060473	0	13.7913	1												4543	56.2008	10.4993	-0.00728722	288.172	0.0606881	0	17.6866	1		2441	25.3624	19.7222	-0.0115764	476.43	0.0681443	0	70.8318	1		498	7.15578	64.0615	-0.00667215	262.092	0.167915	0	15.1153	1
2663	40.9519	22.7165	-0.0069364	259.651	0.0944112	0	7.22293	1												4544	73.7906	8.65159	-0.029626	1235.37	0.0285025	0	11.0259	1		2449	28.5389	22.0262	-0.00699745	283.175	0.0771557	0	15.0935	1		498	10.5583	47.1634	-0.00550326	212.53	0.430517	0	5.80417	1
2666	55.0658	23.1083	-0.00123332	45.8281	0.455446	0	14.1194	1												4552	84.8756	22.4335	-0.00722095	285.362	0.0818069	0	25.8799	1		2450	39.8637	12.0481	-0.054512	2288.54	0.0521907	0	15.0935	1		498	43.7773	61.2407	0.00784235	-311.711	0.187687	0	8.72979	1
2669	86.1624	11.4917	-0.0072921	272.987	0.0626062	0	16.5435	1												4553	59.6629	16.5953	-0.00671205	263.784	0.0655914	0	25.8799	1		2450	94.2855	12.7348	-0.00510864	203.457	0.20866	0	14.6513	1		499	61.5865	17.7865	-0.0036605	134.394	0.30072	0	8.27289	1
2670	17.1192	25.8526	-0.00682544	255.491	0.0750241	0	23.9859	1												4575	77.754	9.96444	-0.00673421	264.724	0.07423	0	39.1592	1		2456	107.222	7.63266	-0.00233946	86.583	0.401961	0	84.7661	1		500	43.5831	50.9086	-0.0132413	540.634	0.0978517	0	9.94906	1
2673	99.0754	27.4092	-0.00703845	263.477	0.0736179	0	20.4967	1												4578	14.7298	17.3973	-0.00691589	272.427	0.0791508	0	63.4609	1		2460	23.0682	17.802	0.00223363	-82.1167	0.362453	0	84.7661	1		501	89.0753	22.4353	-0.00688729	271.214	0.122834	0	10.9523	1
2675	37.2166	12.7599	-0.00672017	251.544	0.0567743	0	15.2482	1												4579	112.952	27.1269	-0.0065632	257.473	0.0803599	0	39.1592	1		2471	58.1376	7.59662	0.00271431	-102.404	0.343994	0	inf	1		501	32.1684	28.3027	-0.00766879	304.352	0.13453	0	13.7266	1
2677	22.2171	10.0169	-0.00804599	301.252	0.0745452	0	15.2482	1												4587	49.4266	8.7363	-0.0072341	285.92	0.0603084	0	41.5885	1		2481	86.4389	22.62	0.00196844	-70.9239	0.413201	0	inf	1		501	51.4251	57.0312	-0.00675999	265.817	0.257031	0	8.72979	1
2680	96.008	6.62942	-0.00720847	269.851	0.0772563	0	23.8034	1												4590	89.2621	20.6833	-0.00649747	254.685	0.0858627	0	41.5885	1		2495	77.2959	15.7441	0.00241539	-89.7876	0.29902	0	17.2958	1		502	8.77825	8.73022	-0.00712484	281.287	0.134571	0	15.9799	1
2683	79.6882	23.9576	-0.0068395	256.018	0.0674192	0	23.8034	1												4599	47.8198	8.79342	-0.0189739	783.707	0.032966	0	36.3468	1		2497	109.112	6.81085	0.00287439	-109.16	0.292397	0	26.7102	1		502	60.6966	27.0995	-0.00685418	269.811	0.151154	0	9.35547	1
2686	60.1605	8.74447	-0.00728383	272.677	0.0695429	0	24.7542	1												4599	82.2458	20.4526	-0.0023419	78.4824	0.279125	0	36.3468	1		2498	48.1573	11.4174	0.00200418	-72.4325	0.389486	0	21.1653	1		502	89.5267	35.6171	0.00673672	-264.83	0.181928	0	9.71183	1
2690	33.6715	14.526	-0.00632835	236.853	0.0804625	0	27.1126	1												4609	66.6335	20.19	-0.00723795	286.083	0.0654374	0	29.8892	1		2499	90.934	26.3811	-0.0127533	526.101	0.0631169	0	17.2958	1		502	24.0585	57.7562	-0.0132974	543.015	0.100291	0	13.9442	1
2692	102.839	9.65715	-0.00729831	273.22	0.120685	0	6.7011	1												4612	95.7327	13.3635	-0.0218537	905.814	0.027178	0	29.8892	1		2499	28.4179	19.0545	0.00191813	-68.8005	0.372985	0	21.1653	1		502	100.763	42.0276	-0.013566	554.405	0.068143	0	12.9363	1
2695	96.8997	12.7605	-0.00723712	270.926	0.109735	0	6.7011	1												4620	45.9777	16.8527	-0.00736533	291.484	0.0527211	0	inf	1		2511	70.9897	8.15543	-0.00639612	257.796	0.109535	0	7.92537	1		503	65.9651	10.7673	0.00366994	-134.793	0.331053	0	8.27289	1
2696	40.6868	16.9014	-0.00647868	242.49	0.0835746	0	56.3652	1												4653	102.876	18.9008	0.00216525	-70.9921	0.371702	0	20.3125	1		2511	92.6854	8.87567	-0.00268988	101.373	0.346997	0	21.3707	1		504	17.8583	21.8797	-0.0067601	265.821	0.150697	0	15.6855	1
2702	87.5221	7.29583	-0.00685916	256.755	0.12974	0	4.81064	1												4654	82.567	18.5225	-0.00648928	254.338	0.0681311	0	20.3125	1		2512	72.5136	15.9329	0.00436811	-172.203	0.23092	0	7.92537	1		504	112.791	70.6706	-0.00612853	239.042	0.147696	0	17.6789	1
2702	8.78289	14.8259	-0.00667496	249.849	0.140889	0	8.221	1												4661	113.525	13.5212	-0.00714541	282.159	0.0819636	0	6.81318	1		2518	24.8722	27.4776	-0.00178365	63.1251	0.412802	0	93.58	1		504	20.993	73.9402	-0.0065149	255.425	0.172441	0	16.4718	1
2702	30.705	24.4814	-0.00702152	262.842	0.0799771	0	7.00593	1												4667	33.1637	8.28677	-0.00609545	237.639	0.0711455	0	27.1699	1		2519	118.292	21.9976	0.00210337	-76.619	0.347537	0	93.58	1		505	44.6823	33.9439	-0.00347183	126.393	0.333857	0	9.27026	1
2704	15.7845	19.1342	-0.00687784	257.455	0.0900891	0	8.221	1												4669	59.1306	16.2819	-0.00666235	261.677	0.0766497	0	27.1699	1		2525	10.4118	7.45928	-0.0115837	476.741	0.0933079	0	40.1238	1		505	79.3038	44.0429	-0.00513397	196.871	0.346698	0	5.55534	1
2704	66.6304	20.614	-0.00662289	247.897	0.326382	0	5.587	1												4675	92.9898	15.0167	-0.00253226	86.5543	0.27123	0	8.07211	1		2526	116.032	10.5865	-0.00553038	221.257	0.164026	0	18.1244	1		506	78.8771	17.5113	-0.00827137	329.902	0.148691	0	4.02591	1
2704	61.3062	22.3073	-0.00664363	248.674	0.318189	0	5.587	1												4679	86.1849	19.3586	-0.00681383	268.1	0.0759693	0	8.07211	1		2529	97.9976	12.3872	-0.00673358	272.038	0.0842036	0	18.1244	1		506	53.6827	36.1644	-0.00693977	273.44	0.192221	0	4.32593	1
2706	92.152	8.602	-0.00724043	271.05	0.0964101	0	4.81064	1												4682	70.2004	16.9604	-0.00678989	267.085	0.0994899	0	7.29343	1		2530	48.5795	19.8346	-0.00755852	306.855	0.0852567	0	40.1238	1		506	11.1695	41.5784	-0.00314146	112.385	0.460871	0	6.9847	1
2706	29.7104	17.5464	-0.00683324	255.783	0.0798474	0	7.00593	1												4685	72.1175	23.9974	-0.00628815	245.81	0.118655	0	7.29343	1		2540	97.6036	9.19405	-0.0023633	87.5892	0.305425	0	77.4853	1		506	14.2455	47.8493	-0.00355726	130.016	0.383743	0	6.9847	1
2711	64.2878	13.1154	-0.00678667	254.037	0.077675	0	28.2273	1												4694	44.3385	27.2873	-0.00672607	264.379	0.0790856	0	13.6868	1		2546	62.804	15.1101	0.00230087	-84.9545	0.413108	0	11.5102	1		509	80.7222	38.6717	-0.00697858	275.085	0.148358	0	5.55534	1
2714	116.034	7.18244	-0.00784791	293.826	0.0679557	0	52.0856	1												4696	48.4122	14.2208	-0.00735694	291.129	0.0642742	0	13.6868	1		2547	57.2623	25.1984	-0.0160514	665.298	0.123949	0	11.5102	1		509	91.2953	57.6567	-0.00675961	265.801	0.228248	0	9.68444	1
2724	74.0516	16.2697	-0.00689143	257.965	0.0942922	0	9.54719	1												4699	101.079	9.05745	-0.00172985	52.5307	0.392874	0	52.9189	1		2549	106.252	23.2393	0.00172983	-60.8536	0.435927	0	28.3689	1		509	54.2385	40.4545	-0.00598538	232.972	0.250469	0	4.32593	1
2725	90.9819	17.6003	-0.0116219	435.321	0.122243	0	4.00418	1												4704	27.7861	24.5011	-0.00588137	228.562	0.076986	0	74.9019	1		2551	83.8636	5.81664	0.00197351	-71.1382	0.433326	0	12.3164	1		510	40.3432	25.2825	-0.00500727	191.499	0.29203	0	7.80431	1
2725	100.029	24.582	-0.00700697	262.297	0.0997221	0	11.4274	1												4716	120.053	23.2082	0.00202483	-65.0381	0.341817	0	28.1193	1		2552	72.6715	16.2014	-0.00723683	293.278	0.107885	0	14.8065	1		511	43.28	45.2798	-0.00727832	287.795	0.131143	0	11.4645	1
2726	64.5933	17.5701	-0.00730001	273.284	0.0795457	0	9.54719	1												4721	96.8858	7.27193	-0.00678812	267.01	0.0774495	0	28.1193	1		2555	57.271	24.9434	-0.00757855	307.701	0.164208	0	15.6355	1		511	74.113	13.9242	-0.00621372	242.654	0.227206	0	5.96361	1
2730	27.4913	27.0412	-0.00731332	273.783	0.0612407	0	25.6362	1												4733	103.278	26.4577	-0.0264894	1102.38	0.0534435	0	11.0016	1		2556	87.4107	17.6113	0.00255162	-95.5373	0.272084	0	12.3164	1		511	65.5213	32.6215	-0.00617013	240.806	0.220716	0	12.3574	1
2733	52.6615	22.1752	-0.014292	535.432	0.0492863	0	25.6362	1												4733	89.7798	12.2997	-0.00613918	239.494	0.1234	0	8.63168	1		2558	12.5498	21.2869	-0.0123798	510.339	0.06627	0	44.8705	1		513	42.912	17.9131	-0.00697154	274.787	0.203623	0	7.80431	1
2733	118.806	9.65235	-0.00703196	263.233	0.0672943	0	15.7458	1												4737	96.3124	17.9416	-0.0061484	239.885	0.137277	0	8.63168	1		2558	57.323	9.30803	-0.00207411	75.384	0.373772	0	15.5446	1		513	119.006	37.5562	-0.00644115	252.298	0.202533	0	18.9413	1
2736	103.255	12.1196	-0.00712938	266.886	0.064929	0	15.7458	1												4745	94.8613	7.66125	-0.00671087	263.734	0.0772157	0	24.58	1		2561	57.5462	24.851	0.00864427	-352.679	0.127028	0	15.5446	1		513	108.559	55.5326	-0.0137277	561.261	0.097207	0	7.76012	1
2736	16.3638	19.7754	-0.00628753	235.323	0.184852	0	5.81211	1												4759	81.9166	22.014	-0.00646723	253.403	0.0713252	0	12.1667	1		2562	108.524	8.69699	-0.0176545	732.958	0.0493828	0	51.2043	1		513	44.9459	33.937	0.00267395	-92.5619	0.408261	0	9.80225	1
2739	18.795	14.4962	-0.00673698	252.174	0.143372	0	5.81211	1												4779	103.558	22.1416	-0.00645021	252.682	0.101143	0	17.6343	1		2568	108.451	8.09829	-0.00492301	195.623	0.202228	0	66.8396	1		513	21.3992	68.4137	0.00285385	-100.19	0.373341	0	31.8425	1
2746	58.3316	16.9478	-0.00721442	270.075	0.0520061	0	16.2897	1												4784	117.904	11.8864	-0.00311072	111.082	0.294061	0	17.6343	1		2570	41.6294	9.65969	-0.00804383	327.338	0.0850776	0	22.5118	1		514	47.7716	8.39157	-0.00713754	281.826	0.194587	0	10.69	1
2748	78.9885	27.1777	-0.00660984	247.407	0.0743032	0	14.631	1												4794	105.81	24.1313	-0.00675585	265.641	0.077008	0	16.727	1		2571	24.7295	24.5317	-0.00693036	280.344	0.103071	0	22.5118	1		515	100.592	41.9947	0.00713768	-281.832	0.12388	0	8.60669	1
2750	27.2879	14.4458	-0.00727247	272.251	0.0608716	0	14.2774	1												4794	116.342	11.1357	-0.00701895	276.797	0.0702307	0	16.727	1		2577	94.8555	11.0875	-0.00612277	246.259	0.132345	0	23.7625	1		517	112.137	65.8814	-0.0074934	296.915	0.167823	0	10.9499	1
2753	7.30186	14.8821	-0.00728502	272.721	0.0731261	0	19.9908	1												4816	72.9513	24.3768	-0.00705886	278.49	0.0842959	0	inf	1		2577	23.7028	18.1598	-0.00310124	118.734	0.262876	0	14.7986	1		517	83.4925	10.4422	-0.00486392	185.42	0.244973	0	19.9329	1
2753	68.6131	16.8617	-0.0070394	263.513	0.0632345	0	10.1337	1												4826	94.5526	9.47271	-0.00678641	266.937	0.0538358	0	25.7128	1		2579	46.3376	10.9683	-0.0174798	725.586	0.0716249	0	6.67987	1		518	61.2792	9.48034	0.00283553	-99.4134	0.444402	0	13.5514	1
2755	58.499	16.2328	-0.00732624	274.267	0.071133	0	10.1337	1												4827	40.9446	25.6365	-0.00701556	276.654	0.0802309	0	55.9919	1		2579	58.5587	8.9698	-0.011991	493.93	0.115707	0	7.13311	1		519	93.9879	36.4752	-0.00702109	276.888	0.169642	0	8.60669	1
2761	39.2095	11.4209	-0.00703445	263.327	0.0673049	0	inf	1												4828	113.422	26.9401	-0.00793865	315.794	0.0682225	0	25.7128	1		2580	116.805	20.1908	-0.0135536	559.879	0.0514855	0	23.7625	1		519	60.3998	62.3229	-0.0391109	1637.55	0.0497396	0	13.21	1
2767	24.2906	17.5678	-0.00680051	254.556	0.0904074	0	73.7862	1												4839	56.7868	13.6599	-0.00659009	258.613	0.0668306	0	20.2677	1		2584	57.5009	25.4174	-0.00393632	153.979	0.220624	0	13.2429	1		521	37.7273	71.7145	-0.00673076	264.577	0.20928	0	11.3354	1
2768	103.074	21.0213	-0.00621338	232.543	0.283565	0	4.8597	1												4840	74.2035	24.0252	-0.00699934	275.966	0.071661	0	20.2677	1		2585	37.735	21.2409	-0.00161497	56.0057	0.479603	0	8.38067	1		521	64.0101	26.8832	-0.00665359	261.306	0.149179	0	17.6158	1
2770	98.0045	20.8325	-0.00638354	238.923	0.281999	0	5.07353	1												4847	101.935	17.9985	-0.00196579	62.5347	0.356793	0	inf	1		2586	14.8418	11.7174	-0.0121799	501.903	0.0687406	0	5.7796	1		521	51.9022	41.0279	-0.00669148	262.912	0.108292	0	18.6192	1
2772	107.541	19.1054	-0.00678905	254.126	0.126718	0	4.8597	1												4861	58.1063	9.56203	-0.0193544	799.841	0.0366257	0	inf	1		2588	119.214	26.9371	-0.00632104	254.627	0.135203	0	19.8446	1		521	105.575	54.6192	-0.00668293	262.549	0.181123	0	7.42491	1
2774	67.2229	14.1411	-0.0076183	285.217	0.0686754	0	31.5005	1												4874	72.1006	16.628	-0.00652358	255.793	0.0706119	0	37.4462	1		2589	13.5393	22.5065	-0.00620187	249.597	0.100524	0	10.8675	1		521	9.64676	67.0774	-0.0071282	281.43	0.156877	0	22.3704	1
2776	120.895	19.2652	-0.00706428	264.445	0.0720693	0	13.3553	1												4892	6.43366	22.5772	-0.00718388	283.791	0.0776678	0	inf	1		2589	89.8994	22.4602	-0.0017941	63.566	0.400243	0	17.7845	1		521	34.2851	23.4493	-0.0063406	248.034	0.112405	0	16.6725	1
2781	14.4805	18.7078	-0.0069641	260.689	0.0677737	0	16.3635	1												4923	38.3633	20.4929	-0.00651297	255.343	0.0719187	0	75.1802	1		2589	44.2985	26.452	-0.00186278	66.4647	0.437665	0	8.38067	1		521	83.8144	30.3725	-0.00507104	194.202	0.285426	0	11.8635	1
2782	55.1164	12.0992	-0.00690021	258.294	0.0761422	0	29.8307	1												4935	67.209	23.7492	-0.00710244	280.337	0.0546131	0	inf	1		2590	105.009	13.0798	-0.00279534	105.824	0.251467	0	17.7845	1		522	13.0382	22.2633	-0.0309928	1293.33	0.0829291	0	21.28	1
2783	25.752	6.84534	-0.00728506	272.723	0.0702629	0	16.3635	1												4951	14.3464	10.855	-0.00743665	294.508	0.0526105	0	inf	1		2590	68.102	27.412	-0.00202229	73.1966	0.429313	0	22.3528	1		524	48.105	67.1543	-0.00718542	283.856	0.215109	0	11.3354	1
2794	59.9661	5.83192	-0.00683811	255.966	0.0776834	0	inf	1												4965	87.5605	18.1805	-0.00695854	274.236	0.0736373	0	inf	1		2596	57.4387	7.60744	-0.00308749	118.154	0.319793	0	16.4257	1		524	82.8972	13.1054	-0.00487273	185.794	0.374569	0	14.4088	1
2807	95.4698	24.8698	-0.007535	282.094	0.0655402	0	17.3234	1												4982	60.6084	8.81751	-0.00632498	247.372	0.0890885	0	14.8445	1		2596	72.5057	16.1458	0.00351148	-136.049	0.187371	0	17.0819	1		524	100.565	64.26	-0.00600641	233.864	0.394776	0	5.53053	1
2808	56.0003	13.9721	-0.00672534	251.738	0.0768044	0	40.9464	1												4983	82.2081	21.1859	0.00181838	-56.2842	0.379803	0	10.0483	1		2597	33.2288	23.8869	-0.0669715	2814.4	0.058545	0	14.4142	1		525	29.3864	56.552	-0.00492804	188.139	0.214439	0	12.8623	1
2809	106.629	11.6191	-0.00725377	271.55	0.0809262	0	17.3234	1												4988	23.8875	23.7161	-0.00135767	36.7497	0.451241	0	50.0612	1		2598	98.6032	16.1166	-0.00672915	271.851	0.10601	0	25.7575	1		525	30.8947	7.12526	-0.00700822	276.342	0.156606	0	13.426	1
2816	16.4044	24.9354	-0.00714719	267.554	0.0942027	0	50.4991	1												4994	103.312	19.6371	-0.00195339	62.0089	0.362333	0	9.98073	1		2602	40.3016	11.3272	-0.00731713	296.667	0.0767985	0	14.4142	1		525	80.2735	44.913	0.00304757	-108.404	0.37429	0	14.8969	1
2820	117.692	16.5638	-0.0073024	273.373	0.0694563	0	51.4412	1												4997	25.6961	16.2476	-0.00723007	285.749	0.0613671	0	77.6899	1		2602	72.8458	16.1839	-0.00459369	181.724	0.173538	0	17.1645	1		527	60.7935	62.4579	-0.00739573	292.773	0.139378	0	13.5298	1
2820	66.9031	24.7288	-0.00703695	263.421	0.0678356	0	50.4991	1												5009	45.9157	12.6606	-0.00767152	304.467	0.177377	0	6.81177	1		2603	7.4733	23.7453	-0.00693411	280.502	0.0947719	0	35.0985	1		528	84.1213	30.5216	0.00746323	-295.635	0.236581	0	14.8969	1
2826	93.8477	8.82309	-0.00718979	269.151	0.0658112	0	34.8489	1												5011	41.1153	7.82766	-0.00658268	258.299	0.204211	0	6.81177	1		2603	57.2859	23.4303	0.0034677	-134.201	0.174183	0	17.1645	1		528	23.9213	26.2006	-0.00754323	299.028	0.144499	0	14.2543	1
2827	17.7443	22.3477	-0.00714294	267.395	0.0877028	0	9.34153	1												5011	33.1708	15.73	-0.00635895	248.812	0.0840906	0	11.2055	1		2609	68.4342	13.1044	-0.00605655	243.464	0.138901	0	16.3982	1		528	20.5514	69.8856	-0.00749599	297.024	0.163558	0	11.7597	1
2828	9.63916	26.9921	-0.00658735	246.564	0.104164	0	9.34153	1												5012	82.286	19.8459	-0.00229711	76.5834	0.409756	0	6.0319	1		2610	40.6898	14.0277	-0.00633489	255.212	0.113598	0	27.7598	1		529	36.4263	19.3587	-0.0134235	548.359	0.0772794	0	13.426	1
2829	32.4509	13.1206	-0.00696443	260.702	0.067366	0	17.3615	1												5015	88.3066	20.2138	-0.00628821	245.813	0.0842183	0	6.0319	1		2612	83.8029	7.38551	-0.00242354	90.1318	0.369769	0	16.3982	1		529	32.2837	69.0837	-0.0240827	1000.33	0.0711489	0	11.7597	1
2829	63.478	25.9149	-0.00751744	281.436	0.16991	0	26.0762	1												5034	82.8244	20.4484	0.00258147	-88.6407	0.218213	0	10.6911	1		2613	117.189	15.4654	-0.00592871	238.068	0.144759	0	26.0073	1		531	105.726	7.6667	-0.00653289	256.187	0.205593	0	24.8648	1
2834	87.8716	16.6998	-0.00684186	256.106	0.0821379	0	26.0762	1												5044	24.0556	23.1183	-0.00625875	244.563	0.0638896	0	60.5126	1		2613	92.0123	21.9862	-0.0313	1308.87	0.0341052	0	16.7504	1		532	36.8131	55.5706	-0.00520916	200.059	0.312492	0	5.17927	1
2840	65.6753	16.2144	-0.00722423	270.442	0.0787289	0	26.3147	1												5046	119.434	23.1444	-0.0075945	301.202	0.0632128	0	34.9598	1		2617	51.3162	16.7619	-0.0113357	466.274	0.0671933	0	11.5011	1		533	20.4336	12.1948	-0.0052604	202.232	0.235561	0	14.4335	1
2843	91.9745	17.1194	-0.00692295	259.146	0.0631455	0	26.3147	1												5047	84.5331	25.1792	-0.00718582	283.873	0.0806067	0	34.9598	1		2617	42.5327	9.33729	0.00267865	-100.899	0.385812	0	11.5011	1		534	54.4095	13.0763	-0.00671312	263.83	0.143786	0	14.5354	1
2849	69.4637	22.6456	-0.00686285	256.893	0.0603534	0	28.6817	1												5050	35.6651	7.25409	-0.0254406	1057.91	0.0327836	0	19.6364	1		2620	37.8578	23.3483	-0.00611465	245.916	0.0854536	0	14.7704	1		534	88.7355	55.4167	-0.00545181	210.348	0.258956	0	15.6676	1
2851	96.5718	13.2763	-0.00670015	250.793	0.0809427	0	28.6817	1												5063	97.9463	12.8075	-0.00726551	287.252	0.0648609	0	inf	1		2625	91.6493	20.9934	0.00187014	-66.7754	0.436379	0	14.565	1		534	90.7802	70.9502	-0.00683547	269.017	0.198582	0	8.14992	1
2857	51.592	6.19258	-0.00656855	245.859	0.0822302	0	23.1913	1												5074	79.6168	5.66808	-0.00688172	270.978	0.0842571	0	inf	1		2628	57.5241	24.785	0.00256021	-95.9	0.302994	0	17.3909	1		534	83.4504	74.5133	-0.00732216	289.654	0.187297	0	8.14992	1
2859	74.366	10.5721	-0.00720066	269.559	0.065296	0	23.1913	1												5085	116.971	14.2683	-0.0070456	277.927	0.0805298	0	10.6683	1		2629	110.274	8.51426	-0.00182892	65.0354	0.434918	0	13.9926	1		534	112.548	31.5774	-0.00353189	128.94	0.298977	0	11.9616	1
2860	34.6395	25.7633	-0.00612729	229.315	0.090249	0	20.6346	1												5087	121.493	23.9309	-0.00379658	140.163	0.194409	0	10.6683	1		2629	40.1495	12.7064	0.00230466	-85.1143	0.343703	0	21.1605	1		535	43.1397	35.8732	-0.00677702	266.539	0.213314	0	17.2464	1
2864	50.01	11.9962	-0.00847838	317.464	0.0578203	0	20.6346	1												5090	29.1717	9.13962	-0.0066026	259.143	0.0795077	0	21.9102	1		2632	17.6772	10.0609	-0.00174023	61.2926	0.392819	0	20.7132	1		536	25.4203	42.2719	-0.00692508	272.817	0.149693	0	9.34668	1
2869	111.111	16.1999	-0.00677542	253.615	0.0647879	0	29.7037	1												5090	14.5212	25.4314	-0.00590594	229.604	0.0659514	0	21.9102	1		2637	36.9431	17.6676	-0.00166948	58.3065	0.499214	0	6.65404	1		537	23.6828	33.0881	-0.00660595	259.285	0.123996	0	9.34668	1
2870	81.449	17.7743	-0.00723392	270.806	0.0628271	0	29.7037	1												5096	113.876	15.7964	-0.00668654	262.703	0.0918801	0	14.183	1		2638	43.0283	20.3595	-0.00199537	72.0607	0.364375	0	6.65404	1		537	41.3228	53.0236	0.0029141	-102.745	0.422054	0	5.17927	1
2875	46.9109	15.1736	-0.00643032	240.677	0.0770032	0	34.6359	1												5099	99.7638	17.2131	-0.00660399	259.202	0.0768457	0	14.183	1		2639	72.655	16.3119	-0.00503876	200.508	0.24487	0	29.9019	1		538	14.4325	44.9871	-0.00572749	222.037	0.209529	0	11.3183	1
2877	10.0893	16.4446	-0.00673976	252.278	0.0825171	0	29.9687	1												5103	75.5622	13.1654	-0.00705044	278.132	0.0795699	0	16.1927	1		2644	21.4569	13.1415	0.00277054	-104.777	0.324378	0	36.5237	1		539	54.0482	60.6723	-0.00742507	294.017	0.151678	0	13.9148	1
2881	39.1988	9.32053	-0.00339417	126.844	0.149412	0	27.3805	1												5106	65.469	25.8276	-0.00667769	262.327	0.0824059	0	16.1927	1		2649	103.229	25.346	-0.00504976	200.972	0.115891	0	18.3704	1		540	112.556	31.4752	0.00617806	-241.142	0.222915	0	4.09081	1
2882	66.4934	11.4885	-0.00669305	250.527	0.0677268	0	6.84261	1												5110	10.1597	25.9051	-0.0064161	251.235	0.0861665	0	8.00288	1		2649	56.499	23.4388	-0.00195671	70.4291	0.40036	0	21.2579	1		541	111.31	44.541	-0.0037339	137.506	0.257061	0	13.125	1
2887	11.8888	9.24318	-0.00667429	249.824	0.0758618	0	54.6507	1												5112	6.81089	18.6365	-0.0070631	278.669	0.0952819	0	8.00288	1		2654	110.399	8.4328	-0.0127727	526.922	0.0653624	0	18.3704	1		541	7.75473	33.8976	-0.00510548	195.663	0.259044	0	9.62146	1
2887	66.9128	18.3183	-0.00705723	264.181	0.1024	0	6.84261	1												5121	74.8664	7.37457	-0.00698038	275.162	0.0486475	0	9.25353	1		2654	33.5538	12.1875	-0.00562606	225.295	0.141094	0	25.5553	1		542	54.7942	20.0971	-0.0129199	527.008	0.135096	0	20.5741	1
2891	69.4834	24.8964	-0.00924717	346.287	0.0544035	0	7.06256	1												5125	103.193	8.01511	-0.00696787	274.631	0.0697919	0	28.3334	1		2654	67.9551	5.53194	-0.00660002	266.401	0.131133	0	16.5433	1		542	21.4151	68.8517	-0.00544249	209.953	0.244782	0	14.7069	1
2893	21.3468	15.3768	-0.00997429	373.549	0.0485511	0	41.1209	1												5134	112.579	16.5114	0.00224656	-74.4399	0.270106	0	inf	1		2659	81.8034	14.582	-0.00570192	228.497	0.135077	0	14.4236	1		542	89.3903	70.6414	0.00381251	-140.839	0.374936	0	4.11862	1
2894	65.9986	16.9015	-0.00691178	258.728	0.16624	0	6.19568	1												5140	95.119	10.9603	-0.00706628	278.804	0.0568423	0	18.2274	1		2660	69.087	7.77504	0.00233974	-86.5948	0.293179	0	14.2667	1		543	116.332	7.90642	-0.00586836	228.01	0.244615	0	22.0563	1
2897	61.9902	21.6257	-0.00694614	260.016	0.142139	0	6.19568	1												5142	112.555	16.2732	-0.00214313	70.0543	0.313049	0	18.2274	1		2661	113.297	8.45458	0.00190016	-68.0421	0.442113	0	32.0838	1		543	26.3173	10.1379	-0.114795	4846.7	0.0569065	0	11.568	1
2900	53.2988	9.31488	-0.00650729	243.563	0.0847672	0	11.9452	1												5144	45.9874	14.7774	-0.00729946	288.691	0.0601836	0	49.2796	1		2663	67.3585	21.9367	-0.00692042	279.924	0.0799832	0	14.2667	1		543	41.3346	66.3281	-0.102526	4326.46	0.062584	0	13.9148	1
2900	44.651	17.5553	-0.00742964	278.144	0.0799443	0	11.9452	1												5164	64.9923	21.4652	-0.0269421	1121.57	0.0280973	0	48.7126	1		2667	47.5122	25.3322	-0.00641025	258.392	0.104969	0	16.6655	1		544	109.418	28.8509	-0.00757697	300.458	0.135649	0	4.09081	1
2901	113.612	27.2577	-0.00972832	364.327	0.0558545	0	51.9286	1												5167	18.1187	8.20687	-0.00680167	267.584	0.061694	0	48.7126	1		2669	72.6542	16.2843	0.00789036	-320.86	0.106883	0	22.992	1		544	71.7362	68.0375	-0.00607068	236.589	0.30162	0	5.76595	1
2907	64.5115	11.139	-0.00723139	270.711	0.0678231	0	41.2112	1												5178	108.404	17.4205	-0.00676998	266.241	0.0752312	0	12.7114	1		2671	40.0606	10.4254	-0.00255704	95.7659	0.356479	0	11.4857	1		545	85.4773	69.3564	-0.00666528	261.801	0.15729	0	4.11862	1
2912	103.106	25.5898	-0.00744808	278.835	0.0633798	0	19.0491	1												5178	82.4924	20.8683	-0.00116777	28.6975	0.486333	0	21.2727	1		2674	51.258	7.86808	0.00205852	-74.7258	0.364464	0	11.4857	1		545	11.7465	42.6519	-0.00401183	149.29	0.298426	0	9.62146	1
2917	97.4346	7.40449	-0.00662392	247.935	0.136288	0	19.0491	1												5180	21.8455	6.87176	-0.00614934	239.924	0.10127	0	45.1056	1		2677	106.675	23.2358	-0.00326477	125.636	0.21657	0	57.5081	1		546	79.7456	39.331	-0.00750374	297.353	0.156313	0	10.5476	1
2923	61.521	9.87044	-0.00727879	272.488	0.0725046	0	11.7296	1												5180	120.296	21.9114	-0.00127035	33.0471	0.48829	0	12.7114	1		2679	22.2819	25.4962	-0.0175882	730.159	0.0488104	0	19.1484	1		546	73.1817	58.4264	-0.00632111	247.208	0.182559	0	9.71915	1
2926	6.92633	13.2007	-0.00567102	212.209	0.207213	0	50.5648	1												5198	5.55716	16.9395	-0.00641561	251.215	0.0769565	0	inf	1		2684	8.48015	12.2231	-0.00729621	295.784	0.0771881	0	19.1484	1		546	37.7741	8.53815	-0.00561057	217.08	0.192641	0	11.568	1
2927	56.9368	20.6671	-0.00703046	263.177	0.0609018	0	11.7296	1												5208	36.7107	14.3986	-0.00111571	26.4898	0.451445	0	74.4016	1		2686	97.3334	13.3561	-0.00707688	286.527	0.163463	0	19.5964	1		546	30.1365	57.0099	0.00510234	-195.53	0.209682	0	13.9404	1
2937	100.594	13.3347	-0.00684368	256.175	0.0747773	0	10.7787	1												5218	82.0767	20.3377	-0.00169529	51.0651	0.429913	0	inf	1		2688	63.1676	21.6239	-0.00596827	239.738	0.130777	0	19.1368	1		547	83.0553	10.9059	-0.00618637	241.494	0.208847	0	17.0828	1
2939	46.4393	9.29658	-0.00719352	269.291	0.0608037	0	54.3053	1												5232	70.2691	8.37858	-0.00290143	102.207	0.309822	0	5.96461	1		2689	44.0815	23.0155	-0.00212092	77.3594	0.369172	0	19.1368	1		547	100.277	41.9949	0.010596	-428.469	0.11011	0	14.3757	1
2947	76.6416	18.56	-0.00693878	259.74	0.064858	0	inf	1												5234	24.5875	16.8793	-0.0069244	272.788	0.0626698	0	28.972	1		2691	116.602	16.9243	-0.0070086	283.645	0.0767811	0	19.5964	1		547	69.2271	38.5475	0.00335369	-121.384	0.318666	0	10.5476	1
2954	9.0525	12.2826	-0.00636672	238.292	0.0831591	0	20.8404	1												5234	53.3615	20.2607	-0.00673444	264.734	0.0569002	0	15.3432	1		2691	23.9708	22.4054	-0.0154536	640.068	0.0650916	0	20.1199	1		548	67.6434	72.099	-0.0132184	539.666	0.100942	0	5.76595	1
2954	56.8704	20.8741	-0.00657672	246.165	0.0559965	0	29.1238	1												5236	67.1016	13.4327	-0.00627714	245.343	0.0659201	0	5.96461	1		2697	105.963	23.949	-0.00235969	87.4367	0.447602	0	18.3848	1		549	119.581	30.8818	-0.00712179	281.158	0.1515	0	10.3646	1
2955	29.7855	10.169	-0.00636793	238.337	0.0794565	0	20.8404	1												5239	89.3292	13.9883	-0.00667958	262.408	0.0712652	0	22.2345	1		2697	25.9993	26.0366	0.00160083	-55.409	0.441639	0	8.5048	1		550	99.4451	18.4196	-0.00784406	311.783	0.23629	0	6.28358	1
2955	115.222	12.0468	-0.0088042	329.679	0.147186	0	59.0154	1												5243	111.867	9.33443	-0.0016191	47.8348	0.443156	0	23.0135	1		2698	105.302	5.57605	-0.0138892	574.045	0.0438699	0	18.3848	1		550	37.3261	68.9533	-0.00700993	276.415	0.232993	0	13.9404	1
2961	90.6622	20.25	-0.0182072	682.221	0.112231	0	14.2198	1												5291	17.3078	22.6795	-0.00650467	254.991	0.0740535	0	inf	1		2700	23.2134	18.0011	0.00231763	-85.6618	0.336456	0	5.35468	1		551	12.74	40.676	-0.00681628	268.204	0.25419	0	5.44158	1
2962	32.7349	10.0519	-0.00718437	268.948	0.0704451	0	37.1477	1												5298	116.547	11.7997	-0.00688075	270.938	0.0747314	0	inf	1		2703	74.7876	11.0406	-0.00682419	275.863	0.134835	0	12.3884	1		552	95.1314	22.9886	-0.00785433	312.219	0.248199	0	6.28358	1
2962	69.483	15.486	-0.00665068	248.939	0.0664081	0	21.7084	1												5314	53.9459	22.3855	-0.00686642	270.33	0.0662625	0	28.9494	1		2705	32.9199	6.58849	-0.00613819	246.91	0.144459	0	12.3467	1		553	13.2721	35.2605	-0.00596226	231.992	0.295533	0	5.44158	1
2966	104.874	19.7693	-0.00738373	276.422	0.0672545	0	12.9493	1												5324	92.7604	24.5502	-0.00670407	263.446	0.0845852	0	39.508	1		2705	22.2149	12.7403	0.00260175	-97.653	0.300635	0	5.35468	1		553	20.3771	12.589	-0.00343217	124.712	0.383495	0	6.56862	1
2970	92.876	14.8972	-0.00723813	270.963	0.0664376	0	12.9493	1												5326	53.5465	19.7389	-0.00684461	269.405	0.0798509	0	23.1049	1		2706	86.1631	15.9468	-0.00252327	94.3407	0.2807	0	10.0163	1		554	108.597	48.1564	-0.00668716	262.729	0.272266	0	8.46616	1
2976	19.9532	17.3805	-0.00708251	265.129	0.0946105	0	9.95707	1												5331	112.874	9.00699	-0.0016816	50.4846	0.446211	0	10.5611	1		2706	89.0848	6.36607	0.00220601	-80.9509	0.361101	0	10.0163	1		555	61.2721	7.34814	-0.00681978	268.352	0.209908	0	25.0106	1
2976	65.797	22.4068	-0.00707524	264.856	0.0685951	0	24.9953	1												5332	51.9196	26.0602	-0.00622907	243.305	0.0726223	0	21.1409	1		2709	9.80943	8.07495	-0.0119392	491.743	0.0797097	0	13.2537	1		555	26.7749	11.1007	-0.00405164	150.978	0.369673	0	6.56862	1
2977	29.9052	17.0625	-0.0132237	495.379	0.050317	0	9.95707	1												5336	106.666	17.5511	-0.00680835	267.868	0.0697588	0	10.5611	1		2710	59.1124	25.5402	-0.00697959	282.421	0.0887744	0	18.9007	1		555	101.555	43.4559	0.00795111	-316.322	0.30074	0	6.68338	1
2981	42.9289	12.3165	-0.00668699	250.3	0.111824	0	8.0129	1												5350	56.3693	8.57087	-0.0070637	278.695	0.0575853	0	12.3364	1		2714	48.2009	10.1072	-0.00152006	52.0002	0.43518	0	14.2241	1		555	29.3177	57.1264	-0.00779279	309.61	0.127693	0	14.2832	1
2983	35.5185	15.365	-0.00653543	244.618	0.139824	0	8.0129	1												5358	28.4415	9.35795	-0.00622948	243.322	0.0715226	0	29.3523	1		2716	109.716	11.6423	-0.00684694	276.823	0.113721	0	11.9817	1		555	89.6286	71.4778	-0.0142679	584.163	0.149998	0	18.2989	1
2990	55.7703	16.6211	-0.0128446	481.163	0.0510736	0	38.8258	1												5368	87.1308	5.63506	-0.00680954	267.918	0.0670448	0	inf	1		2716	8.60843	20.1617	-0.0120806	497.711	0.0651727	0	40.8492	1		556	91.4419	7.6368	0.00235945	-79.2268	0.499358	0	15.1244	1
2992	12.8225	9.24469	-0.00680025	254.546	0.132196	0	34.5656	1												5375	76.6137	22.7732	-0.00733903	290.369	0.0725727	0	inf	1		2717	61.7915	14.305	-0.00196807	70.9084	0.400986	0	14.2241	1		557	54.726	71.6349	-0.00770752	305.994	0.119318	0	14.4938	1
2992	93.9084	23.896	-0.00668041	250.053	0.0666272	0	24.4659	1												5381	97.9248	22.3918	-0.00680432	267.697	0.0717755	0	43.5579	1		2717	106.147	23.0799	-0.00352748	136.724	0.306791	0	11.9817	1		558	43.7431	62.1773	-0.00642898	251.781	0.162618	0	14.4938	1
2995	117.6	17.7895	-0.00619726	231.939	0.100906	0	9.60657	1												5398	55.7322	23.4485	-0.00642806	251.742	0.0782472	0	inf	1		2723	120.816	6.09273	-0.00681631	275.53	0.12241	0	34.1723	1		559	40.7457	34.3973	-0.00594708	231.348	0.333569	0	9.91056	1
2996	47.3264	7.18017	-0.00691661	258.909	0.0723805	0	8.18284	1												5417	24.3658	9.2923	-0.00626293	244.741	0.0677087	0	24.3142	1		2723	87.1721	12.0788	-0.0113568	467.163	0.0725094	0	10.0299	1		560	82.453	20.6485	-0.00747599	296.176	0.13327	0	15.8146	1
2997	115.591	8.39533	-0.00701433	262.573	0.0739746	0	9.60657	1												5421	43.4778	24.3227	-0.0067389	264.923	0.0659172	0	24.3142	1		2723	20.3805	12.002	0.00266199	-100.196	0.294036	0	8.91931	1		560	99.6933	49.8747	-0.00694273	273.565	0.177038	0	6.68338	1
3001	43.5377	14.433	-0.00680019	254.544	0.0747027	0	8.18284	1												5423	80.7549	9.80031	-0.00688147	270.968	0.0572143	0	34.8749	1		2730	18.7307	6.62781	-0.00651313	262.734	0.136792	0	10.6377	1		560	6.26062	20.5671	-0.00455453	172.302	0.426686	0	8.09981	1
3002	91.4245	23.1488	-0.00679277	254.266	0.249065	0	5.39976	1												5427	50.3851	26.9449	-0.00715081	282.388	0.0525564	0	34.8749	1		2730	106.071	23.367	0.00219084	-80.3105	0.364249	0	19.5436	1		560	36.9183	25.2556	-0.00624992	244.189	0.271137	0	8.39932	1
3006	33.6872	15.8555	-0.00679547	254.367	0.0740153	0	9.95259	1												5428	119.861	13.2129	-0.0069437	273.606	0.0767666	0	39.2551	1		2735	76.7589	23.2851	-0.00224129	82.4396	0.403657	0	12.3334	1		561	104.127	15.8737	-0.00713799	281.845	0.148376	0	13.1008	1
3007	73.1589	24.313	-0.00753931	282.255	0.0768178	0	18.3027	1												5436	39.5186	8.17027	-0.00656966	257.747	0.0612124	0	12.0956	1		2736	53.6194	24.4123	-0.00857098	349.586	0.0807099	0	23.167	1		561	116.973	13.3022	-0.0461218	1934.83	0.0492953	0	13.1008	1
3011	102.89	11.6847	-0.00719673	269.411	0.0707457	0	29.9217	1												5441	51.1493	11.4918	-0.00677771	266.568	0.0770308	0	12.0956	1		2737	86.8887	10.1323	-0.0037579	146.449	0.333543	0	7.13874	1		561	27.5684	21.282	-0.0136381	557.462	0.0901154	0	9.96666	1
3014	26.9714	6.29621	-0.00728259	272.63	0.0624421	0	28.2693	1												5445	97.6803	7.85614	-0.00681549	268.17	0.0720129	0	46.6729	1		2745	72.7231	16.3706	-0.0102328	419.724	0.0912987	0	inf	1		561	97.7088	35.0611	-0.00671879	264.07	0.188699	0	14.9459	1
3014	73.0712	9.20301	-0.00724752	271.315	0.0653888	0	18.8336	1												5447	15.0598	20.7442	-0.00687379	270.642	0.0605387	0	83.6197	1		2753	96.7541	24.2683	-0.00497699	197.901	0.211828	0	69.6932	1		561	6.97049	74.2355	0.00453257	-171.371	0.301517	0	15.2073	1
3016	54.5387	12.5573	-0.00726988	272.154	0.0624118	0	18.8336	1												5460	57.3623	8.4404	-0.00616369	240.533	0.074646	0	57.4842	1		2758	28.5833	9.78087	0.00237166	-87.9419	0.338586	0	15.2602	1		562	25.2734	33.5377	-0.00753735	298.778	0.0972535	0	12.4687	1
3017	95.2209	19.0595	-0.00770477	288.459	0.064253	0	24.2438	1												5460	114.375	15.7912	-0.00668758	262.747	0.0968495	0	57.4842	1		2759	97.2602	24.5109	-0.00197908	71.373	0.409619	0	22.4117	1		562	18.9622	64.8835	-0.00477851	181.799	0.273411	0	13.3776	1
3021	41.5854	26.8253	-0.00695796	260.459	0.07873	0	14.8309	1												5477	28.8869	9.14364	-0.00633987	248.003	0.0635961	0	24.7262	1		2760	118.88	18.6055	-0.00715745	289.928	0.0963023	0	22.4117	1		563	110.56	63.4917	-0.00654213	256.579	0.195525	0	17.4215	1
3021	27.7837	21.397	-0.00719418	269.316	0.0715427	0	14.8309	1												5477	58.0849	13.9627	-0.00665582	261.4	0.0703733	0	29.593	1		2763	33.3566	24.2753	0.00211391	-77.0636	0.449518	0	15.2602	1		563	14.3592	20.7082	-0.00507598	194.412	0.329662	0	8.09981	1
3022	25.8742	5.87367	-0.00750971	281.146	0.0585937	0	15.6403	1												5481	11.8501	27.0638	-0.00607085	236.596	0.0814886	0	24.7262	1		2767	68.9965	22.3475	-0.0065	262.18	0.121822	0	22.7038	1		564	20.6626	7.18805	-0.0181508	748.805	0.0946627	0	14.9173	1
3029	50.6513	6.70447	-0.00706163	264.346	0.0809745	0	39.0892	1												5496	106.782	16.9422	-0.00673683	264.835	0.0767613	0	inf	1		2769	87.064	8.59876	-0.00222611	81.7993	0.421258	0	22.7038	1		564	36.5036	16.8665	-0.00643829	252.176	0.196677	0	8.39932	1
3029	12.1924	13.6964	-0.00704542	263.738	0.0846819	0	39.0892	1												5509	6.83106	27.2743	-0.0131624	537.288	0.0327957	0	15.0941	1		2778	68.8486	10.8537	-0.00245926	91.6392	0.42682	0	13.7387	1		564	43.8454	61.9472	0.00545491	-210.479	0.206578	0	9.51482	1
3038	93.4018	24.0921	-0.00695457	260.332	0.119166	0	10.1546	1												5510	28.9201	15.277	-0.0234653	974.152	0.0353822	0	10.9946	1		2779	59.9467	21.3183	-0.0110556	454.449	0.0850453	0	13.7387	1		565	17.2677	44.7956	-0.00610383	237.995	0.181755	0	13.8142	1
3039	84.5481	19.1193	-0.0100968	378.143	0.0660238	0	10.1546	1												5512	18.1008	17.2333	-0.00633298	247.711	0.065546	0	10.9946	1		2785	83.2306	7.08182	0.00218013	-79.8587	0.401549	0	21.9938	1		565	46.5891	17.0133	-0.00447257	168.827	0.311234	0	10.0865	1
3043	67.7564	27.0042	-0.00364003	136.062	0.142972	0	18.5508	1												5513	84.9165	17.5303	-0.00727978	287.857	0.0856565	0	56.0417	1		2785	11.175	6.07737	0.00208176	-75.7067	0.496074	0	28.5773	1		566	72.5767	49.8525	-0.00748452	296.538	0.307985	0	5.82739	1
3046	34.7616	17.9515	-0.00454761	170.089	0.119023	0	26.0722	1												5524	50.5117	22.1912	-0.00687363	270.635	0.051475	0	21.5507	1		2787	39.0953	12.1698	-0.00711803	288.264	0.0964781	0	28.5773	1		566	29.2285	56.3066	-0.00739031	292.543	0.146713	0	13.3776	1
3050	60.7116	15.4306	-0.00698275	261.389	0.185602	0	25.7639	1												5527	64.3108	5.63766	-0.00682026	268.373	0.0709756	0	21.5507	1		2788	98.1725	23.2208	-0.00613716	246.866	0.0962781	0	21.9938	1		566	75.2175	16.7672	-0.00321443	115.479	0.412129	0	10.5235	1
3052	25.1393	26.519	-0.00673607	252.14	0.072734	0	12.4643	1												5530	106.384	9.85348	-0.00678406	266.837	0.0802104	0	29.8944	1		2800	95.753	18.1011	0.0018542	-66.1024	0.419298	0	33.1139	1		567	89.7855	71.5494	0.015712	-645.396	0.146516	0	12.6936	1
3052	37.6001	26.8163	-0.00907184	339.714	0.244479	0	12.4643	1												5541	54.3825	17.8365	-0.00686425	270.238	0.0617608	0	23.8925	1		2802	63.7435	26.5818	0.00165153	-57.5486	0.486694	0	22.5054	1		567	43.3738	32.8566	-0.00649789	254.703	0.183185	0	15.2092	1
3059	47.5805	16.7118	-0.00696203	260.612	0.10609	0	8.05	1												5544	78.2708	18.2868	-0.00620368	242.228	0.0702239	0	23.8925	1		2804	48.9406	9.62986	-0.00414933	162.969	0.17114	0	22.5054	1		567	68.2777	53.7866	-0.00719631	284.318	0.299101	0	5.82739	1
3061	43.1045	10.021	-0.00684975	256.402	0.0948841	0	8.05	1												5550	82.6647	20.3358	0.00261977	-90.2649	0.276869	0	inf	1		2806	15.1904	14.1594	-0.00597072	239.842	0.102821	0	10.8578	1		567	118.907	12.7792	0.00858217	-343.081	0.256799	0	22.3421	1
3062	62.7453	6.72125	-0.00705198	263.984	0.0699298	0	11.7694	1												5557	112.616	13.921	-0.00671999	264.121	0.0750064	0	inf	1		2808	81.765	24.8644	-0.0185348	770.114	0.0445192	0	36.1875	1		568	43.8148	52.4324	-0.00672831	264.474	0.1213	0	9.51482	1
3064	74.4987	7.33608	-0.00697565	261.123	0.0661157	0	11.7694	1												5565	121.311	23.39	-0.00622751	243.239	0.18485	0	51.456	1		2809	5.62042	9.03044	0.00181655	-64.5134	0.38041	0	10.8578	1		569	57.0232	7.21151	-0.00731611	289.397	0.249821	0	5.81201	1
3069	84.9537	17.3365	-0.006663	249.4	0.149216	0	8.39798	1												5568	70.7525	13.822	-0.00683483	268.99	0.0604124	0	41.8948	1		2811	20.2411	26.2926	0.00169821	-59.5191	0.438666	0	13.1424	1		569	83.8127	10.6954	-0.00658542	258.415	0.160575	0	10.5235	1
3069	92.2513	13.1806	-0.00680125	254.584	0.209097	0	8.39798	1												5568	10.4324	22.577	-0.00622413	243.096	0.0774302	0	19.4391	1		2820	9.80763	10.0275	-0.00193206	69.3888	0.425212	0	11.8484	1		569	72.0532	28.9653	-0.00647249	253.627	0.210075	0	6.40338	1
3070	10.352	14.2952	-0.00725595	271.632	0.132959	0	14.7039	1												5576	82.4065	21.2713	-0.00152258	43.7421	0.457516	0	53.6482	1		2822	20.9076	5.88322	0.00257187	-96.3921	0.276016	0	11.8484	1		569	58.7751	54.0234	-0.00712213	281.172	0.131218	0	9.50552	1
3072	120.856	10.8011	-0.00694475	259.964	0.134463	0	8.07207	1												5601	105.119	27.29	-0.00649569	254.61	0.0991646	0	inf	1		2825	98.5555	7.17222	-0.00719392	291.467	0.0945182	0	31.0641	1		571	51.4055	5.72126	-0.00501486	191.821	0.420491	0	5.81201	1
3073	116.786	17.7723	-0.00705612	264.139	0.181087	0	8.07207	1												5617	111.446	21.0807	-0.00689511	271.546	0.0882382	0	inf	1		2828	69.9488	19.2814	-0.00628951	253.296	0.0900088	0	11.7617	1		571	42.78	17.6589	-0.00571657	221.574	0.210472	0	8.6481	1
3075	22.4468	5.93337	-0.00690114	258.329	0.0726322	0	14.7039	1												5641	119.642	21.3708	0.00150685	-43.0749	0.467747	0	40.9307	1		2832	58.2085	18.5712	0.00153265	-52.5312	0.483607	0	11.7617	1		571	44.0438	62.3381	-0.00586926	228.048	0.251264	0	7.95045	1
3076	56.545	11.9887	-0.0126792	474.963	0.075784	0	34.6317	1												5660	69.1614	20.188	-0.006749	265.351	0.0812152	0	inf	1		2834	78.6404	23.8309	-0.00599605	240.911	0.102093	0	21.098	1		571	9.26288	68.5269	-0.00635896	248.813	0.21978	0	23.4086	1
3086	26.1489	17.1518	-0.00606979	227.159	0.23696	0	4.71718	1												5666	72.7163	20.6282	-0.00700726	276.301	0.0767885	0	9.05016	1		2842	50.8261	6.55919	0.0021049	-76.6835	0.370013	0	42.2316	1		572	103.79	29.2305	-0.00698017	275.153	0.167495	0	14.5726	1
3088	104.89	21.9911	-0.00647478	242.344	0.0783563	0	78.8899	1												5669	65.7696	26.4289	-0.00661229	259.554	0.103132	0	9.05016	1		2847	12.0047	23.1846	-0.00319868	122.847	0.285847	0	42.2316	1		572	73.4385	35.217	-0.00741683	293.668	0.214777	0	6.40338	1
3089	21.8275	19.0429	-0.00638621	239.023	0.157349	0	4.71718	1												5677	79.87	11.7926	-0.00673236	264.645	0.070367	0	57.2786	1		2853	86.8011	15.8717	-0.00642725	259.109	0.130183	0	inf	1		572	102.424	72.729	-0.183989	7780.61	0.061861	0	12.6936	1
3091	11.1343	14.5188	-0.00704382	263.678	0.0665532	0	11.6108	1												5677	22.8937	17.6705	-0.00172338	52.2563	0.353656	0	57.2786	1		2860	95.2809	11.1112	0.00217175	-79.5049	0.426578	0	26.5627	1		572	117.747	47.1963	-0.00638045	249.724	0.214694	0	19.0493	1
3102	117.164	12.8633	-0.00726524	271.98	0.0762183	0	100.748	1												5683	103.289	15.7694	-0.00614516	239.747	0.0832789	0	9.98516	1		2861	66.2084	20.5678	0.00203027	-73.5337	0.425956	0	4.17977	1		573	98.7001	46.9139	-0.00388062	143.727	0.396574	0	7.76779	1
3103	17.4435	27.2141	-0.00683337	255.788	0.0622605	0	11.4406	1												5686	118.826	10.2381	-0.0070711	279.009	0.0684634	0	16.4919	1		2862	59.0744	9.29458	-0.00594295	238.669	0.170097	0	13.3409	1		573	69.1852	54.9483	-0.00776593	308.47	0.131657	0	10.4511	1
3106	6.03013	26.426	-0.00695111	260.202	0.0761547	0	11.4406	1												5688	95.294	9.78742	-0.00719925	284.442	0.056747	0	9.98516	1		2865	118.936	23.3946	-0.00627155	252.538	0.0888934	0	26.6541	1		575	94.4472	40.4138	-0.00653096	256.106	0.205087	0	7.76779	1
3109	107.638	8.18841	-0.00703112	263.202	0.0745952	0	31.2266	1												5699	18.2459	19.691	-0.00600973	234.005	0.0764313	0	84.3761	1		2868	16.2895	23.3363	-0.00629262	253.427	0.106617	0	102.647	1		576	42.1481	70.0593	-0.0076024	301.537	0.176664	0	7.95045	1
3109	61.0577	26.4666	-0.00739527	276.855	0.17324	0	10.0392	1												5702	102.611	21.0613	-0.00734642	290.682	0.0620286	0	84.3761	1		2877	119.446	13.4496	-0.0027875	105.493	0.392887	0	29.321	1		576	51.3894	16.8412	0.004405	-165.961	0.276128	0	8.6481	1
3110	51.0268	26.0603	-0.00739652	276.902	0.0672497	0	10.0392	1												5706	11.4243	10.7767	-0.00618129	241.279	0.0720152	0	52.8334	1		2879	51.6873	21.0658	-0.00190196	68.1185	0.450146	0	21.3434	1		576	65.1538	22.8647	-0.00633853	247.946	0.188656	0	14.8734	1
3112	81.767	25.6747	-0.0069406	259.808	0.0632712	0	18.6485	1												5710	63.8356	17.442	-0.00662529	260.105	0.0669062	0	52.8334	1		2880	23.1862	18.3395	-0.00349659	135.42	0.223435	0	19.2968	1		577	81.8834	23.3274	-0.0141671	579.891	0.0942305	0	11.8767	1
3113	21.1679	15.9026	-0.00688406	257.689	0.0728073	0	11.3903	1												5717	60.1794	12.1134	-0.00680763	267.837	0.0700117	0	inf	1		2882	90.178	11.6882	-0.00343156	132.676	0.213353	0	18.2732	1		577	52.9534	48.7618	-0.00675458	265.588	0.148904	0	15.7248	1
3116	32.387	13.9353	-0.00687035	257.174	0.0665143	0	11.3903	1												5725	6.5564	21.2092	-0.00687467	270.68	0.0719308	0	inf	1		2882	6.68514	8.33552	-0.00211662	77.1779	0.39782	0	19.2968	1		578	83.9448	10.61	0.00624404	-243.94	0.166724	0	10.8436	1
3116	66.174	15.4459	-0.00684098	256.073	0.168499	0	7.91777	1												5732	16.9686	13.1496	-0.00604493	235.497	0.0845421	0	inf	1		2886	41.9289	22.7979	-0.0959051	4035.55	0.0690202	0	26.7919	1		578	102.995	14.7723	-0.00641053	250.999	0.336332	0	5.11664	1
3117	59.304	11.5098	-0.00718262	268.882	0.107959	0	7.91777	1												5742	70.6224	19.1108	-0.101998	4304.07	0.0450647	0	41.0806	1		2888	68.4977	19.3469	-0.00682238	275.786	0.119046	0	7.53554	1		578	28.0122	66.3436	-0.00677691	266.534	0.145728	0	14.6161	1
3120	108.018	21.0258	-0.00932731	349.292	0.0768212	0	12.567	1												5745	111.556	15.6444	-0.0021201	69.0779	0.31677	0	41.0806	1		2889	97.1547	19.5522	-0.00657097	265.175	0.0848397	0	12.8212	1		578	101.957	70.7122	-0.0126943	517.44	0.113403	0	19.5409	1
3121	83.9909	8.75501	-0.00712479	266.714	0.0768695	0	19.0318	1												5752	55.5675	24.618	-0.00694925	273.842	0.0689314	0	inf	1		2890	85.1782	14.9757	-0.00206949	75.1889	0.361184	0	12.8212	1		579	38.6081	10.2376	-0.00572174	221.793	0.267975	0	14.3864	1
3122	118.864	27.3734	-0.00711905	266.499	0.0560567	0	12.567	1												5758	85.3596	25.1613	-0.00682244	268.465	0.067674	0	15.6628	1		2892	61.5138	22.1771	-0.00668451	269.967	0.131826	0	7.53554	1		579	16.6465	33.9994	-0.00745533	295.301	0.163414	0	13.4959	1
3127	92.7428	21.3756	-0.00730664	273.532	0.0567889	0	26.8012	1												5762	69.8424	27.2919	-0.00671423	263.877	0.0721065	0	15.6628	1		2894	21.3228	11.8339	-0.00572727	229.567	0.129049	0	41.5006	1		579	43.7601	61.5192	-0.00601492	234.225	0.217304	0	8.69086	1
3129	8.36181	18.7689	-0.00709358	265.544	0.0636841	0	16.2104	1												5767	7.48999	8.26244	-0.00662151	259.945	0.0881128	0	52.9433	1		2902	12.9687	19.2147	0.00240412	-89.3122	0.363925	0	10.1147	1		579	108.023	13.8266	-0.00654214	256.58	0.337858	0	5.11664	1
3130	24.5697	18.4794	-0.0069545	260.329	0.0751165	0	13.0471	1												5772	58.0692	23.9065	-0.00641639	251.248	0.0527731	0	40.3571	1		2905	46.9278	11.8324	0.002305	-85.1287	0.399781	0	25.5192	1		580	60.4745	6.95877	-0.00714809	282.273	0.185391	0	8.89227	1
3131	45.3319	12.0223	-0.00679062	254.185	0.0703699	0	21.7431	1												5776	97.8436	17.0738	-0.0022824	75.9595	0.292141	0	40.3571	1		2905	21.4808	13.7511	-0.00290006	110.243	0.350391	0	10.1147	1		580	92.2667	17.5618	-0.00737652	291.959	0.122304	0	10.8436	1
3135	111.818	17.6799	-0.00678388	253.932	0.0848576	0	43.92	1												5779	45.0666	23.9936	-0.00694047	273.469	0.0560803	0	31.4	1		2911	41.6871	22.4812	-0.00899406	367.443	0.103175	0	15.5333	1		580	85.0266	52.8049	-0.00851289	340.143	0.156089	0	11.2359	1
3135	21.4698	5.80596	-0.00687173	257.226	0.0754541	0	13.0471	1												5782	18.9828	6.51232	-0.00652652	255.917	0.0717999	0	31.4	1		2911	26.7013	26.5688	0.00262218	-98.5154	0.389886	0	15.5333	1		580	11.3329	58.7131	-0.0041798	156.412	0.354615	0	12.0416	1
3136	68.0118	20.8371	-0.0143418	537.297	0.0517793	0	24.3327	1												5809	54.0101	22.5815	-0.00686606	270.314	0.0677564	0	inf	1		2918	92.1726	27.1989	-0.00220323	80.8335	0.358873	0	inf	1		581	83.6227	63.9528	-0.0273711	1139.76	0.0576598	0	11.2359	1
3139	14.2577	23.317	-0.00673744	252.191	0.0816815	0	18.938	1												5825	41.0478	16.3736	-0.00650972	255.205	0.0772184	0	72.989	1		2924	41.4347	21.9254	-0.00298315	113.75	0.28617	0	47.8985	1		581	15.6057	47.4551	-0.00588188	228.584	0.183018	0	12.0416	1
3141	25.4263	8.00625	-0.0210531	788.919	0.0533401	0	18.9514	1												5832	56.2119	17.3542	-0.00683783	269.117	0.0547368	0	inf	1		2928	88.8323	15.0166	-0.00191641	68.7283	0.414012	0	47.8985	1		583	71.8005	33.7279	-0.00655455	257.106	0.20175	0	5.29599	1
3142	117.393	21.5779	-0.00725822	271.717	0.0676415	0	92.9626	1												5846	56.5895	25.6552	-0.00657331	257.901	0.0732722	0	39.3655	1		2931	40.7462	22.9249	-0.00552635	221.087	0.155749	0	8.30365	1		584	57.8014	62.7323	-0.00633123	247.637	0.170973	0	7.98129	1
3150	108.541	15.1424	-0.00684189	256.108	0.0919915	0	33.5772	1												5851	91.3438	7.16785	-0.00675323	265.53	0.0636865	0	32.818	1		2934	34.3187	17.6677	-0.00610473	245.497	0.133203	0	8.30365	1		584	79.8522	28.6731	0.00332036	-119.971	0.358778	0	4.75254	1
3155	58.273	10.3147	-0.0071672	268.304	0.179405	0	6.46176	1												5852	58.5617	5.63301	-0.00704032	277.703	0.0732196	0	32.818	1		2936	72.9733	16.159	0.00227849	-84.0097	0.365784	0	25.6866	1		584	56.5396	44.3648	-0.0071341	281.68	0.122417	0	14.5395	1
3155	75.002	13.5425	-0.00751935	281.507	0.0716742	0	17.0376	1												5859	118.924	17.2685	-0.00741252	293.485	0.059773	0	38.1458	1		2937	97.6372	23.3348	-0.00209381	76.2153	0.367464	0	25.6866	1		584	83.3861	10.695	-0.00249453	84.9545	0.422245	0	11.2258	1
3157	51.8295	9.82871	-0.00690533	258.486	0.155611	0	6.46176	1												5860	82.2455	6.78965	-0.00695813	274.218	0.0764024	0	29.2509	1		2940	44.162	27.2084	-0.00657009	265.138	0.12874	0	13.8342	1		585	52.7573	11.3767	-0.00649295	254.494	0.184513	0	8.89227	1
3161	111.717	16.764	-0.00696479	260.715	0.0802873	0	10.3967	1												5860	56.4591	20.5983	-0.00660359	259.185	0.0634028	0	29.2509	1		2940	12.6241	16.1363	-0.00178593	63.2213	0.436045	0	33.425	1		586	43.6794	61.5179	0.00699323	-275.707	0.128332	0	11.5219	1
3163	101.385	17.9222	-0.00679025	254.171	0.0748094	0	10.3967	1												5866	53.5442	23.5437	-0.00705705	278.413	0.0430742	0	inf	1		2944	119.296	8.05654	-0.00579327	232.352	0.164928	0	52.1074	1		586	50.6502	28.6964	0.00368023	-135.23	0.349989	0	4.17739	1
3165	39.2415	9.83864	-0.0144384	540.918	0.0574788	0	29.3507	1												5899	107.388	23.1745	-0.00640102	250.596	0.0950387	0	96.8453	1		2944	56.1373	20.2819	-0.00573092	229.721	0.140555	0	8.58456	1		587	7.03761	63.8491	-0.00756281	299.858	0.138221	0	36.7159	1
3166	11.5298	19.5097	-0.0068492	256.382	0.0792153	0	29.3507	1												5904	11.9095	6.9591	-0.00687042	270.499	0.0670339	0	96.8453	1		2949	68.9357	21.437	-0.00200247	72.3602	0.387823	0	10.5454	1		588	39.2723	7.15635	-0.0030936	110.356	0.426201	0	14.13	1
3180	74.3104	26.1527	-0.00694083	259.817	0.0716039	0	19.6722	1												5915	120.332	7.57887	-0.00735522	291.056	0.0742673	0	inf	1		2953	104.667	6.5108	-0.00653551	263.679	0.0976001	0	38.7237	1		588	58.8395	30.0083	-0.00726064	287.045	0.136864	0	8.29372	1
3181	20.5462	8.70661	-0.00687202	257.237	0.0849896	0	15.1539	1												5927	36.5858	18.7735	-0.00633661	247.865	0.0791649	0	14.3506	1		2956	58.274	21.2443	-0.00751879	305.178	0.0667169	0	40.0567	1		588	76.9334	32.4238	-0.00567315	219.733	0.183051	0	4.75254	1
3182	57.3524	16.1816	-0.0143843	538.892	0.0466315	0	19.6722	1												5928	23.5555	24.7861	-0.00588673	228.789	0.0652143	0	14.3506	1		2959	18.693	15.0896	-0.00207059	75.2354	0.393376	0	40.0567	1		589	52.6117	68.7959	-0.00677791	266.577	0.17769	0	7.98129	1
3185	20.9247	23.8558	-0.00742884	278.114	0.0577384	0	15.1539	1												5943	17.8508	22.1363	-0.028601	1191.91	0.0369216	0	inf	1		2966	7.66396	6.17346	0.00202712	-73.4008	0.375688	0	59.2157	1		591	112.623	58.8018	-0.00616337	240.519	0.21361	0	11.3369	1
3189	86.013	24.1264	-0.00654237	244.878	0.105404	0	10.2401	1												5949	72.8124	8.85323	-0.00721984	285.315	0.0541516	0	14.4277	1		2970	94.1805	14.1224	-0.00951794	389.553	0.126061	0	16.8395	1		591	56.3202	17.1494	-0.00603506	235.079	0.242263	0	12.413	1
3191	78.7295	16.9284	-0.00642914	240.632	0.114418	0	10.2401	1												5949	60.5296	16.4223	-0.00653646	256.339	0.0777879	0	9.72216	1		2976	40.9911	21.5855	0.00217427	-79.6114	0.420037	0	7.53368	1		593	46.5814	51.7758	-0.00700826	276.344	0.178357	0	12.341	1
3197	37.6623	10.1982	-0.00691999	259.036	0.0911743	0	10.3173	1												5955	51.243	19.2878	-0.00657859	258.125	0.0781606	0	inf	1		2979	38.5542	14.4568	-0.0061674	248.142	0.105127	0	7.53368	1		594	8.97792	14.0244	-0.224411	9494.58	0.0916803	0	28.0097	1
3199	29.0788	15.9228	-0.00744066	278.557	0.0661524	0	10.3173	1												5963	52.9415	10.8626	-0.00679496	267.3	0.0690626	0	inf	1		2987	113.783	15.8934	-0.00613881	246.936	0.112254	0	51.5331	1		594	102.022	62.8191	-0.00582557	226.196	0.365221	0	7.91726	1
3207	107.329	9.86089	-0.00719004	269.16	0.0692126	0	99.8968	1												5978	45.3265	13.9109	-0.00606876	236.508	0.0927344	0	inf	1		2988	63.0294	24.8203	0.00195192	-70.2268	0.488036	0	15.3425	1		595	100.23	40.1113	-0.0391769	1640.35	0.0479382	0	15.4592	1
3211	7.48	6.77212	-0.00724087	271.066	0.0535451	0	17.1462	1												5992	44.3084	18.1617	-0.00616351	240.525	0.0965063	0	inf	1		2992	56.271	5.9196	-0.00154295	52.9662	0.49234	0	20.0726	1		595	88.3928	27.3276	-0.00823131	328.203	0.329868	0	7.23444	1
3214	18.7428	19.7004	-0.00673527	252.11	0.0679141	0	17.1462	1												6010	56.3474	18.449	-0.00694246	273.554	0.0549211	0	inf	1		2999	57.7916	23.0477	0.00199896	-72.2122	0.42143	0	37.3511	1		596	82.9074	22.6108	-0.0083505	333.257	0.289853	0	7.23444	1
3217	54.2694	17.7673	-0.00713379	267.051	0.069089	0	16.6219	1												6029	111.534	9.1503	-0.00206594	66.7812	0.333775	0	inf	1		3001	7.69105	6.56106	-0.0146918	607.919	0.0497332	0	14.0905	1		597	36.6421	34.3441	-0.005911	229.818	0.23718	0	11.8541	1
3222	70.7813	15.8586	-0.00644009	241.043	0.0704634	0	11.3059	1												6038	121.253	14.5868	-0.0060037	233.749	0.096667	0	58.8546	1		3005	102.201	17.1075	0.00183444	-65.2684	0.433503	0	20.9283	1		597	114.392	46.3097	-0.0074196	293.785	0.235024	0	13.7737	1
3224	35.5413	14.5502	-0.0119565	447.865	0.0640691	0	8.45648	1												6039	63.5904	26.3735	-0.00602689	234.732	0.0810447	0	58.8546	1		3008	81.583	20.6983	-0.00230425	85.0971	0.389211	0	16.1827	1		597	108.932	58.9549	-0.00374424	137.944	0.343211	0	7.91726	1
3224	27.5464	17.306	-0.006042	226.117	0.256508	0	8.45648	1												6048	60.5451	14.6475	-0.00439281	165.444	0.123608	0	inf	1		3013	73.4383	6.71459	-0.0158851	658.283	0.0929678	0	16.1827	1		598	102.761	71.4566	-0.00857381	342.726	0.286348	0	8.669	1
3225	61.5861	9.28058	-0.00715666	267.909	0.0725791	0	11.3059	1																						3013	99.3029	17.2947	-0.00599047	240.675	0.114403	0	11.2565	1		598	87.1084	74.0117	-0.00443968	167.432	0.308481	0	15.8594	1
3229	13.3309	11.2372	-0.00702856	263.106	0.0642822	0	15.4568	1												# Refeyn DiscoverMP; 2023.1.2; Refeyn Ltd; www.refeyn.com; email: support@refeyn.com										3014	91.9999	8.72879	-0.00232645	86.0338	0.38152	0	11.2565	1		599	84.0863	11.1903	0.00493799	-188.561	0.254174	0	11.4813	1
3232	59.5801	22.7216	-0.00700841	262.351	0.0776947	0	47.6538	1												# Time created: 2023-12-16 16:46:30										3022	42.5127	19.7169	-0.0057792	231.759	0.106093	0	25.5019	1		599	55.0183	66.1258	-0.0114639	465.27	0.190933	0	14.0948	1
3238	105.278	12.5388	-0.00704712	263.802	0.0625496	0	inf	1												# Time changed: 2023-12-16 16:46:30										3023	88.3087	10.7849	-0.00219956	80.6784	0.344011	0	21.9953	1		600	7.36611	46.4468	-0.00598099	232.786	0.406559	0	31.679	1
3244	65.8812	9.66936	-0.00715962	268.02	0.0603512	0	20.5227	1												# Version commit: ac9af8ec77dbb0deb649b6354200dbd837d923c6										3027	68.0104	19.2568	-0.012468	514.062	0.0463888	0	13.3737	1		601	99.5096	11.9462	-0.00692058	272.626	0.163254	0	15.4417	1
3249	40.7639	12.4112	-0.00718404	268.935	0.126711	0	8.86596	1																						3030	57.0187	11.6385	-0.00215967	78.9949	0.395313	0	13.3737	1		601	96.4695	53.521	-0.00894024	358.263	0.15827	0	10.921	1
3249	29.8432	12.5172	-0.00687083	257.192	0.0689307	0	10.9212	1																						3037	94.9333	15.5661	-0.0104299	428.041	0.0812065	0	14.4705	1		604	70.4512	37.4634	-0.00677756	266.562	0.179153	0	8.87195	1
[truncated: 14,273 more rows]
[truncated: 18 more columns]

## Sheet: Fig. 4j
Fig. 4i
MALS analysis of Sema5Asema-TSR1-7 – GAG samples
[truncated: 1,217 more rows]

## Sheet: Fig. 4k
Fig. 4j
[truncated: 23 more rows]

## Sheet: Fig. 5c,i,j
Figure 5c
	genotype
	WT	Sema5a GAG/GAG
[truncated: 34 more rows]

## Sheet: Supp. Fig 1a-e
Supplementary Fig. 1 a-e
[truncated: 15,893 more rows]

[truncated: 7 more sheets: Supp. Fig 1f-i, Supp. Fig1L, Suppl. Fig 2g, Suppl. Fig. 9, Suppl.Fig.10, Suppl. Fig. 11, Suppl.Fig. 12]
